# Supplementary material for: catena-Poly[[[aqua­(5-carb­oxy­pyridine-3-carboxyl­ato-κN)copper(I)]-μ-4,4′-bipyridine-κ2 N:N′] monohydrate]
Source: Acta Crystallogr Sect E Struct Rep Online. 2012 Jan 7;68(Pt 2):m120. doi: 10.1107/S1600536811055656 (PMC3274861; doi:10.1107/S1600536811055656)
Supplement: Supplementary file 1 [file e-68-0m120-sup1.cif]

##############################################################################
#                                                                            #
# This CIF contains the data in a paper accepted for publication in          #
# Acta Crystallographica Section E. It conforms to the requirements of       #
# Notes for Authors for Acta Crystallographica Section E, and has been       #
# peer reviewed under the auspices of the IUCr Commission on Journals.       #
#                                                                            #
# Full details of the Crystallographic Information File format               #
# are given in the paper "The Crystallographic Information File (CIF):       #
# a New Standard Archive File for Crystallography" by S. R. Hall, F. H.      #
# Allen and I. D. Brown [Acta Cryst. (1991), A47, 655-685].                  #
#                                                                            #
# The current version of the core CIF dictionary is obtainable from          #
# ftp://ftp.iucr.org/pub/cif_core.dic.                                       #
#                                                                            #
# Software is freely available for graphical display of the structure(s)     #
# in this CIF. For information consult the CIF software page                 #
# http://www.iucr.org/resources/cif/software.                                #
#                                                                            #
# This file may be used for bona fide research purposes within the           #
# scientific community so long as proper attribution is given to the journal # 
# article from which it was obtained.                                        #
#                                                                            #
##############################################################################
data_global
_audit_creation_method     SHELXTL
_journal_date_recd_electronic     2011-12-23
_journal_date_accepted     2011-12-26
_journal_name_full     'Acta Crystallographica, Section E'
_journal_year     2012
_journal_volume     68
_journal_issue      2
_journal_page_first     m120
_journal_page_last     m120
_journal_paper_category     QM
_journal_paper_doi     10.1107/S1600536811055656
_journal_coeditor_code     CV5224
_publ_contact_author_name     'Gang Liu'
_publ_contact_author_address
; College of Food Engineering,
  Jilin Teachers' Institute of Engineering and Technology,
  130052 Changchun, Jilin,
  People's Republic of China
;
_publ_contact_author_email     lg2003915@163.com
_publ_contact_author_fax     '+86 431 86908401'
_publ_contact_author_phone     '+86 431 86908401'
_publ_section_title
;\
<i>catena</i>-Poly[[[aqua(5-carboxypyridine-3-carboxylato-\k<i>N</i>)copper(I)]\
-\m-4,4'-bipyridine-\k^2^<i>N</i>:<i>N</i>'] monohydrate]
;
loop_
    _publ_author_name
    _publ_author_footnote
    _publ_author_address
    'Gang Liu' .
; College of Food Engineering,
  Jilin Teachers' Institute of Engineering and Technology,
  130052 Changchun, Jilin,
  People's Republic of China
;
    'Gao Qin' .
; College of Food Engineering,
  Jilin Teachers' Institute of Engineering and Technology,
  130052 Changchun, Jilin,
  People's Republic of China
;
data_I
_audit_creation_method     SHELXL
_chemical_name_systematic
;
<i>catena</i>-Poly[[[aqua(5-carboxypyridine-3-carboxylato-
\k<i>N</i>)copper(I)]-\m-4,4'-bipyridine-\k^2^<i>N</i>:<i>N</i>'] monohydrate
;
_chemical_name_common     ?
_chemical_formula_moiety     'C17 H14 Cu N3 O5, H2 O'
_chemical_formula_sum     'C17 H16 Cu N3 O6'
_chemical_formula_iupac     '[Cu (C7 H4 N O4) (C10 H8 N2) (H2 O)], H2 O'
_chemical_formula_weight     421.87
_chemical_melting_point     ?
_symmetry_cell_setting     monoclinic
_symmetry_space_group_name_H-M     'P 21/c'
_symmetry_space_group_name_Hall     '-P 2ybc'
loop_
    _symmetry_equiv_pos_as_xyz
    'x, y, z'
    '-x, y+1/2, -z+1/2'
    '-x, -y, -z'
    'x, -y-1/2, z-1/2'
_cell_length_a     10.6511(13)
_cell_length_b     23.321(3)
_cell_length_c     7.0111(8)
_cell_angle_alpha     90.00
_cell_angle_beta     105.044(7)
_cell_angle_gamma     90.00
_cell_volume     1681.9(3)
_cell_formula_units_Z     4
_cell_measurement_reflns_used     4034
_cell_measurement_theta_min     2.64
_cell_measurement_theta_max     26.32
_cell_measurement_temperature     298(2)
_exptl_crystal_description     block
_exptl_crystal_colour     yellow
_exptl_crystal_size_max     0.30
_exptl_crystal_size_mid     0.20
_exptl_crystal_size_min     0.12
_exptl_crystal_density_diffrn     1.666
_exptl_crystal_density_meas     ?
_exptl_crystal_density_method     'not measured'
_exptl_crystal_F_000     864
_exptl_absorpt_coefficient_mu     1.341
_exptl_absorpt_correction_type     multi-scan
_exptl_absorpt_process_details     '(SADABS; Bruker, 2005)'
_exptl_absorpt_correction_T_min     0.6891
_exptl_absorpt_correction_T_max     0.8556
_exptl_special_details     ?
_diffrn_ambient_temperature     298(2)
_diffrn_radiation_type     MoK\a
_diffrn_radiation_wavelength     0.71073
_diffrn_radiation_source     'fine-focus sealed tube'
_diffrn_radiation_monochromator     graphite
_diffrn_measurement_device_type     'Bruker SMART APEXII CCD area-detector'
_diffrn_measurement_method     '\f and \w scans'
_diffrn_detector_area_resol_mean     ?
_diffrn_reflns_number     13086
_diffrn_reflns_av_R_equivalents     0.0380
_diffrn_reflns_av_sigmaI/netI     0.0335
_diffrn_reflns_theta_min     1.75
_diffrn_reflns_theta_max     25.04
_diffrn_reflns_theta_full     25.04
_diffrn_measured_fraction_theta_max     0.995
_diffrn_measured_fraction_theta_full     0.995
_diffrn_reflns_limit_h_min     -12
_diffrn_reflns_limit_h_max     11
_diffrn_reflns_limit_k_min     -27
_diffrn_reflns_limit_k_max     27
_diffrn_reflns_limit_l_min     -8
_diffrn_reflns_limit_l_max     8
_diffrn_standards_number     0
_diffrn_standards_interval_count     ?
_diffrn_standards_interval_time     ?
_diffrn_standards_decay_%     ?
_refine_special_details
;
Refinement of <i>F</i>^2^ against ALL reflections. The weighted <i>R</i>-factor
<i>wR</i> and goodness of fit <i>S</i> are based on <i>F</i>^2^, conventional
<i>R</i>-factors <i>R</i> are based on <i>F</i>, with <i>F</i> set to zero for
negative <i>F</i>^2^. The threshold expression of <i>F</i>^2^ >
\s(<i>F</i>^2^) is used only for calculating <i>R</i>-factors(gt) <i>etc</i>.
and is not relevant to the choice of reflections for refinement.
<i>R</i>-factors based on <i>F</i>^2^ are statistically about twice as large
as those based on <i>F</i>, and <i>R</i>- factors based on ALL data will be
even larger.
;
_reflns_number_total     2971
_reflns_number_gt     2330
_reflns_threshold_expression     I>2sigma(I)
_refine_ls_structure_factor_coef     Fsqd
_refine_ls_matrix_type     full
_refine_ls_R_factor_all     0.0495
_refine_ls_R_factor_gt     0.0357
_refine_ls_wR_factor_gt     0.1075
_refine_ls_wR_factor_ref     0.1271
_refine_ls_goodness_of_fit_ref     1.029
_refine_ls_restrained_S_all     1.029
_refine_ls_number_reflns     2971
_refine_ls_number_parameters     245
_refine_ls_number_restraints     0
_refine_ls_hydrogen_treatment     constr
_refine_ls_weighting_scheme     calc
_refine_ls_weighting_details
         'calc w=1/[\s^2^(Fo^2^)+(0.0881P)^2^+0.0200P] where P=(Fo^2^+2Fc^2^)/3'
_atom_sites_solution_hydrogens     geom
_atom_sites_solution_primary     direct
_atom_sites_solution_secondary     difmap
_refine_ls_shift/su_max     0.001
_refine_ls_shift/su_mean     0.000
_refine_diff_density_max     0.501
_refine_diff_density_min     -0.495
_refine_ls_extinction_method     none
_refine_ls_extinction_coef     ?
loop_
    _atom_type_symbol
    _atom_type_description
    _atom_type_scat_dispersion_real
    _atom_type_scat_dispersion_imag
    _atom_type_scat_source
    'C' 'C' 0.0033 0.0016
                         'International Tables Vol C Tables 4.2.6.8 and 6.1.1.4'
    'H' 'H' 0.0000 0.0000
                         'International Tables Vol C Tables 4.2.6.8 and 6.1.1.4'
    'N' 'N' 0.0061 0.0033
                         'International Tables Vol C Tables 4.2.6.8 and 6.1.1.4'
    'O' 'O' 0.0106 0.0060
                         'International Tables Vol C Tables 4.2.6.8 and 6.1.1.4'
    'Cu' 'Cu' 0.3201 1.2651
                         'International Tables Vol C Tables 4.2.6.8 and 6.1.1.4'
_computing_data_collection     '<i>APEX2</i> (Bruker, 2005)'
_computing_cell_refinement     '<i>SAINT</i> (Bruker, 2005)'
_computing_data_reduction     '<i>SAINT</i> (Bruker, 2005)'
_computing_structure_solution     '<i>SHELXTL</i> (Sheldrick, 2008)'
_computing_structure_refinement     '<i>SHELXTL</i> (Sheldrick, 2008)'
_computing_molecular_graphics     '<i>SHELXTL</i> (Sheldrick, 2008)'
_computing_publication_material     '<i>SHELXTL</i> (Sheldrick, 2008)'
loop_
    _atom_site_type_symbol
    _atom_site_label
    _atom_site_fract_x
    _atom_site_fract_y
    _atom_site_fract_z
    _atom_site_U_iso_or_equiv
    _atom_site_adp_type
    _atom_site_calc_flag
    _atom_site_refinement_flags
    _atom_site_occupancy
    _atom_site_symmetry_multiplicity
    _atom_site_disorder_assembly
    _atom_site_disorder_group
    Cu Cu1 1.25554(4) 0.334248(14) 0.91097(6) 0.03596(18) Uani d . 1 1 . .
    N N2 1.0793(3) 0.30297(10) 0.7883(4) 0.0331(6) Uani d . 1 1 . .
    O O1 0.8837(2) 0.42750(9) 1.2312(4) 0.0429(6) Uani d . 1 1 . .
    H H1A 0.8138 0.4356 1.2531 0.064 Uiso calc R 1 1 . .
    O O6 0.3423(2) 0.55931(9) 0.7333(4) 0.0423(6) Uani d . 1 1 . .
    H H5WA 1.3391 0.4178 0.6721 0.063 Uiso d R 1 1 . .
    H H5WB 1.2197 0.4224 0.6553 0.063 Uiso d R 1 1 . .
    N N1 1.2308(2) 0.40329(10) 1.0943(4) 0.0329(6) Uani d . 1 1 . .
    O O3 1.5049(2) 0.53445(8) 1.2189(4) 0.0404(6) Uani d . 1 1 . .
    O O2 0.9233(2) 0.52059(8) 1.2933(3) 0.0372(5) Uani d . 1 1 . .
    O O4 1.3867(2) 0.58268(9) 1.3819(4) 0.0455(6) Uani d . 1 1 . .
    C C8 1.0490(3) 0.24710(12) 0.7920(5) 0.0347(7) Uani d . 1 1 . .
    H H8 1.1159 0.2213 0.8425 0.042 Uiso calc R 1 1 . .
    C C10 0.8215(3) 0.26339(11) 0.6516(4) 0.0267(6) Uani d . 1 1 . .
    C C6 0.9569(3) 0.47324(12) 1.2534(4) 0.0296(7) Uani d . 1 1 . .
    C C16 0.5797(3) 0.27900(12) 0.5599(4) 0.0308(7) Uani d . 1 1 . .
    H H16 0.5926 0.3183 0.5789 0.037 Uiso calc R 1 1 . .
    O O5 1.2742(2) 0.39559(9) 0.6563(4) 0.0489(6) Uani d . 1 1 . .
    H H6WA 0.3745 0.5267 0.7734 0.073 Uiso d R 1 1 . .
    H H6WB 0.3550 0.5631 0.6190 0.073 Uiso d R 1 1 . .
    C C3 1.1825(3) 0.50477(11) 1.2678(4) 0.0284(7) Uani d . 1 1 . .
    H H3 1.1658 0.5389 1.3253 0.034 Uiso calc R 1 1 . .
    C C2 1.0874(3) 0.46268(11) 1.2204(4) 0.0276(6) Uani d . 1 1 . .
    C C4 1.3011(3) 0.49604(11) 1.2300(4) 0.0295(7) Uani d . 1 1 . .
    C C11 0.8532(3) 0.32095(12) 0.6460(5) 0.0341(7) Uani d . 1 1 . .
    H H11 0.7882 0.3477 0.5968 0.041 Uiso calc R 1 1 . .
    C C9 0.9247(3) 0.22588(12) 0.7254(4) 0.0314(7) Uani d . 1 1 . .
    H H9 0.9095 0.1867 0.7295 0.038 Uiso calc R 1 1 . .
    C C13 0.6855(3) 0.24224(11) 0.5851(4) 0.0269(6) Uani d . 1 1 . .
    C C7 1.4074(3) 0.54121(11) 1.2813(5) 0.0311(7) Uani d . 1 1 . .
    C C14 0.6585(3) 0.18475(12) 0.5473(5) 0.0312(7) Uani d . 1 1 . .
    H H14 0.7261 0.1586 0.5593 0.037 Uiso calc R 1 1 . .
    C C12 0.9796(3) 0.33862(12) 0.7125(5) 0.0366(8) Uani d . 1 1 . .
    H H12 0.9975 0.3775 0.7049 0.044 Uiso calc R 1 1 . .
    C C5 1.3199(3) 0.44466(12) 1.1400(5) 0.0338(7) Uani d . 1 1 . .
    H H5 1.3991 0.4389 1.1101 0.041 Uiso calc R 1 1 . .
    C C1 1.1176(3) 0.41237(12) 1.1376(4) 0.0306(7) Uani d . 1 1 . .
    H H1 1.0556 0.3833 1.1106 0.037 Uiso calc R 1 1 . .
    C C17 0.4562(3) 0.25688(12) 0.5068(5) 0.0337(7) Uani d . 1 1 . .
    H H17 0.3866 0.2820 0.4929 0.040 Uiso calc R 1 1 . .
    N N3 0.4300(2) 0.20061(10) 0.4737(4) 0.0304(6) Uani d . 1 1 . .
    C C15 0.5326(3) 0.16626(11) 0.4921(5) 0.0334(7) Uani d . 1 1 . .
    H H15 0.5175 0.1274 0.4659 0.040 Uiso calc R 1 1 . .
loop_
    _atom_site_aniso_label
    _atom_site_aniso_U_11
    _atom_site_aniso_U_22
    _atom_site_aniso_U_33
    _atom_site_aniso_U_12
    _atom_site_aniso_U_13
    _atom_site_aniso_U_23
    Cu1 0.0197(3) 0.0308(3) 0.0561(3) 0.00068(14) 0.0077(2) -0.00424(16)
    N2 0.0244(15) 0.0280(12) 0.0466(15) -0.0045(11) 0.0086(12) -0.0057(11)
    O1 0.0288(14) 0.0324(11) 0.0746(16) -0.0040(10) 0.0262(13) -0.0099(11)
    O6 0.0284(14) 0.0416(12) 0.0603(15) 0.0022(10) 0.0178(11) -0.0056(11)
    N1 0.0236(15) 0.0269(12) 0.0500(16) -0.0006(10) 0.0130(13) -0.0076(10)
    O3 0.0279(13) 0.0320(11) 0.0676(16) -0.0059(9) 0.0235(12) -0.0052(10)
    O2 0.0320(13) 0.0281(11) 0.0554(14) 0.0056(9) 0.0184(11) -0.0027(9)
    O4 0.0433(15) 0.0270(11) 0.0730(16) -0.0090(10) 0.0275(13) -0.0154(11)
    C8 0.0261(19) 0.0266(14) 0.0503(19) 0.0014(13) 0.0081(15) -0.0025(13)
    C10 0.0253(18) 0.0255(13) 0.0311(15) -0.0036(12) 0.0103(13) -0.0030(11)
    C6 0.0250(17) 0.0289(14) 0.0357(16) 0.0007(12) 0.0090(13) 0.0027(12)
    C16 0.0269(18) 0.0219(13) 0.0443(17) -0.0018(12) 0.0109(14) -0.0043(12)
    O5 0.0370(15) 0.0440(13) 0.0656(16) -0.0032(11) 0.0133(12) 0.0091(11)
    C3 0.0277(17) 0.0222(13) 0.0359(16) 0.0019(12) 0.0092(14) -0.0021(11)
    C2 0.0255(17) 0.0247(13) 0.0344(15) 0.0016(12) 0.0109(13) 0.0021(11)
    C4 0.0255(18) 0.0237(13) 0.0414(17) -0.0009(12) 0.0125(14) 0.0017(12)
    C11 0.0249(18) 0.0242(13) 0.0525(19) 0.0017(13) 0.0087(15) -0.0008(13)
    C9 0.0273(18) 0.0225(13) 0.0453(17) -0.0029(12) 0.0113(14) -0.0013(12)
    C13 0.0234(17) 0.0285(14) 0.0287(14) -0.0037(12) 0.0065(12) 0.0001(11)
    C7 0.0274(18) 0.0204(13) 0.0451(18) -0.0005(12) 0.0086(15) 0.0046(12)
    C14 0.0209(17) 0.0245(13) 0.0472(18) 0.0003(12) 0.0070(14) -0.0010(13)
    C12 0.0254(19) 0.0245(14) 0.058(2) -0.0048(12) 0.0071(16) -0.0021(13)
    C5 0.0257(18) 0.0311(15) 0.0477(19) 0.0005(13) 0.0151(15) -0.0070(13)
    C1 0.0258(17) 0.0275(14) 0.0387(16) -0.0029(13) 0.0090(14) -0.0026(12)
    C17 0.0259(18) 0.0246(13) 0.0502(19) 0.0005(13) 0.0090(15) -0.0020(13)
    N3 0.0214(14) 0.0297(12) 0.0389(14) -0.0037(11) 0.0059(11) 0.0004(10)
    C15 0.0285(19) 0.0228(14) 0.0484(19) -0.0028(12) 0.0094(15) -0.0008(12)
_geom_special_details
;
All e.s.d.'s (except the e.s.d. in the dihedral angle between two l.s. planes)
are estimated using the full covariance matrix. The cell e.s.d.'s are taken
into account individually in the estimation of e.s.d.'s in distances, angles
and torsion angles; correlations between e.s.d.'s in cell parameters are only
used when they are defined by crystal symmetry. An approximate (isotropic)
treatment of cell e.s.d.'s is used for estimating e.s.d.'s involving l.s.
planes.
;
loop_
    _geom_bond_atom_site_label_1
    _geom_bond_atom_site_label_2
    _geom_bond_site_symmetry_2
    _geom_bond_distance
    _geom_bond_publ_flag
    Cu1 N3 4_666 1.971(2) ?
    Cu1 N2 . 1.989(3) ?
    Cu1 N1 . 2.119(2) ?
    Cu1 O5 . 2.336(2) ?
    N2 C8 . 1.344(4) ?
    N2 C12 . 1.345(4) ?
    O1 C6 . 1.307(3) ?
    O1 H1A . 0.8200 ?
    O6 H6WA . 0.8511 ?
    O6 H6WB . 0.8511 ?
    N1 C5 . 1.333(4) ?
    N1 C1 . 1.334(4) ?
    O3 C7 . 1.237(4) ?
    O2 C6 . 1.216(3) ?
    O4 C7 . 1.250(4) ?
    C8 C9 . 1.377(4) ?
    C8 H8 . 0.9300 ?
    C10 C11 . 1.387(4) ?
    C10 C9 . 1.395(4) ?
    C10 C13 . 1.486(4) ?
    C6 C2 . 1.488(4) ?
    C16 C17 . 1.372(4) ?
    C16 C13 . 1.390(4) ?
    C16 H16 . 0.9300 ?
    O5 H5WA . 0.8480 ?
    O5 H5WB . 0.8518 ?
    C3 C4 . 1.372(4) ?
    C3 C2 . 1.387(4) ?
    C3 H3 . 0.9300 ?
    C2 C1 . 1.383(4) ?
    C4 C5 . 1.393(4) ?
    C4 C7 . 1.520(4) ?
    C11 C12 . 1.369(5) ?
    C11 H11 . 0.9300 ?
    C9 H9 . 0.9300 ?
    C13 C14 . 1.383(4) ?
    C14 C15 . 1.365(4) ?
    C14 H14 . 0.9300 ?
    C12 H12 . 0.9300 ?
    C5 H5 . 0.9300 ?
    C1 H1 . 0.9300 ?
    C17 N3 . 1.349(4) ?
    C17 H17 . 0.9300 ?
    N3 C15 . 1.334(4) ?
    N3 Cu1 4_465 1.971(2) ?
    C15 H15 . 0.9300 ?
loop_
    _geom_angle_atom_site_label_1
    _geom_angle_atom_site_label_2
    _geom_angle_atom_site_label_3
    _geom_angle_site_symmetry_1
    _geom_angle_site_symmetry_3
    _geom_angle
    _geom_angle_publ_flag
    N3 Cu1 N2 4_666 . 132.42(10) ?
    N3 Cu1 N1 4_666 . 115.90(10) ?
    N2 Cu1 N1 . . 106.79(10) ?
    N3 Cu1 O5 4_666 . 99.25(9) ?
    N2 Cu1 O5 . . 98.75(10) ?
    N1 Cu1 O5 . . 92.69(9) ?
    C8 N2 C12 . . 116.0(3) ?
    C8 N2 Cu1 . . 123.5(2) ?
    C12 N2 Cu1 . . 120.25(19) ?
    C6 O1 H1A . . 109.5 ?
    H6WA O6 H6WB . . 104.8 ?
    C5 N1 C1 . . 117.4(2) ?
    C5 N1 Cu1 . . 120.2(2) ?
    C1 N1 Cu1 . . 121.37(19) ?
    N2 C8 C9 . . 123.8(3) ?
    N2 C8 H8 . . 118.1 ?
    C9 C8 H8 . . 118.1 ?
    C11 C10 C9 . . 116.3(3) ?
    C11 C10 C13 . . 122.5(3) ?
    C9 C10 C13 . . 121.2(2) ?
    O2 C6 O1 . . 124.5(3) ?
    O2 C6 C2 . . 122.0(3) ?
    O1 C6 C2 . . 113.6(2) ?
    C17 C16 C13 . . 119.4(3) ?
    C17 C16 H16 . . 120.3 ?
    C13 C16 H16 . . 120.3 ?
    Cu1 O5 H5WA . . 120.2 ?
    Cu1 O5 H5WB . . 105.2 ?
    H5WA O5 H5WB . . 94.7 ?
    C4 C3 C2 . . 120.0(3) ?
    C4 C3 H3 . . 120.0 ?
    C2 C3 H3 . . 120.0 ?
    C1 C2 C3 . . 117.8(3) ?
    C1 C2 C6 . . 122.2(3) ?
    C3 C2 C6 . . 119.9(2) ?
    C3 C4 C5 . . 117.6(3) ?
    C3 C4 C7 . . 121.2(2) ?
    C5 C4 C7 . . 121.1(3) ?
    C12 C11 C10 . . 120.5(3) ?
    C12 C11 H11 . . 119.8 ?
    C10 C11 H11 . . 119.8 ?
    C8 C9 C10 . . 119.7(3) ?
    C8 C9 H9 . . 120.1 ?
    C10 C9 H9 . . 120.1 ?
    C14 C13 C16 . . 116.9(3) ?
    C14 C13 C10 . . 121.3(3) ?
    C16 C13 C10 . . 121.8(2) ?
    O3 C7 O4 . . 125.9(3) ?
    O3 C7 C4 . . 118.1(3) ?
    O4 C7 C4 . . 116.1(3) ?
    C15 C14 C13 . . 120.0(3) ?
    C15 C14 H14 . . 120.0 ?
    C13 C14 H14 . . 120.0 ?
    N2 C12 C11 . . 123.7(3) ?
    N2 C12 H12 . . 118.2 ?
    C11 C12 H12 . . 118.2 ?
    N1 C5 C4 . . 123.6(3) ?
    N1 C5 H5 . . 118.2 ?
    C4 C5 H5 . . 118.2 ?
    N1 C1 C2 . . 123.5(3) ?
    N1 C1 H1 . . 118.3 ?
    C2 C1 H1 . . 118.3 ?
    N3 C17 C16 . . 123.6(3) ?
    N3 C17 H17 . . 118.2 ?
    C16 C17 H17 . . 118.2 ?
    C15 N3 C17 . . 116.1(3) ?
    C15 N3 Cu1 . 4_465 118.36(19) ?
    C17 N3 Cu1 . 4_465 125.5(2) ?
    N3 C15 C14 . . 123.9(3) ?
    N3 C15 H15 . . 118.1 ?
    C14 C15 H15 . . 118.1 ?
loop_
    _geom_torsion_atom_site_label_1
    _geom_torsion_atom_site_label_2
    _geom_torsion_atom_site_label_3
    _geom_torsion_atom_site_label_4
    _geom_torsion_site_symmetry_1
    _geom_torsion_site_symmetry_2
    _geom_torsion_site_symmetry_3
    _geom_torsion_site_symmetry_4
    _geom_torsion
    _geom_torsion_publ_flag
    N3 Cu1 N2 C8 4_666 . . . 24.8(3) ?
    N1 Cu1 N2 C8 . . . . -128.5(3) ?
    O5 Cu1 N2 C8 . . . . 136.0(3) ?
    N3 Cu1 N2 C12 4_666 . . . -161.7(2) ?
    N1 Cu1 N2 C12 . . . . 44.9(3) ?
    O5 Cu1 N2 C12 . . . . -50.6(3) ?
    N3 Cu1 N1 C5 4_666 . . . 45.4(3) ?
    N2 Cu1 N1 C5 . . . . -156.2(2) ?
    O5 Cu1 N1 C5 . . . . -56.3(2) ?
    N3 Cu1 N1 C1 4_666 . . . -146.8(2) ?
    N2 Cu1 N1 C1 . . . . 11.6(3) ?
    O5 Cu1 N1 C1 . . . . 111.6(2) ?
    C12 N2 C8 C9 . . . . -0.5(5) ?
    Cu1 N2 C8 C9 . . . . 173.2(2) ?
    C4 C3 C2 C1 . . . . 0.8(4) ?
    C4 C3 C2 C6 . . . . -177.3(3) ?
    O2 C6 C2 C1 . . . . -166.9(3) ?
    O1 C6 C2 C1 . . . . 11.8(4) ?
    O2 C6 C2 C3 . . . . 11.2(4) ?
    O1 C6 C2 C3 . . . . -170.2(3) ?
    C2 C3 C4 C5 . . . . 1.3(4) ?
    C2 C3 C4 C7 . . . . -179.7(3) ?
    C9 C10 C11 C12 . . . . -0.7(5) ?
    C13 C10 C11 C12 . . . . 178.7(3) ?
    N2 C8 C9 C10 . . . . -1.1(5) ?
    C11 C10 C9 C8 . . . . 1.6(4) ?
    C13 C10 C9 C8 . . . . -177.8(3) ?
    C17 C16 C13 C14 . . . . 2.3(4) ?
    C17 C16 C13 C10 . . . . -177.1(3) ?
    C11 C10 C13 C14 . . . . 164.4(3) ?
    C9 C10 C13 C14 . . . . -16.3(4) ?
    C11 C10 C13 C16 . . . . -16.3(5) ?
    C9 C10 C13 C16 . . . . 163.1(3) ?
    C3 C4 C7 O3 . . . . -170.0(3) ?
    C5 C4 C7 O3 . . . . 9.0(4) ?
    C3 C4 C7 O4 . . . . 9.0(4) ?
    C5 C4 C7 O4 . . . . -172.0(3) ?
    C16 C13 C14 C15 . . . . -1.4(4) ?
    C10 C13 C14 C15 . . . . 178.0(3) ?
    C8 N2 C12 C11 . . . . 1.5(5) ?
    Cu1 N2 C12 C11 . . . . -172.4(3) ?
    C10 C11 C12 N2 . . . . -0.9(5) ?
    C1 N1 C5 C4 . . . . 0.2(4) ?
    Cu1 N1 C5 C4 . . . . 168.5(2) ?
    C3 C4 C5 N1 . . . . -1.9(5) ?
    C7 C4 C5 N1 . . . . 179.0(3) ?
    C5 N1 C1 C2 . . . . 2.2(4) ?
    Cu1 N1 C1 C2 . . . . -166.0(2) ?
    C3 C2 C1 N1 . . . . -2.7(4) ?
    C6 C2 C1 N1 . . . . 175.4(3) ?
    C13 C16 C17 N3 . . . . -1.1(5) ?
    C16 C17 N3 C15 . . . . -1.1(5) ?
    C16 C17 N3 Cu1 . . . 4_465 176.6(2) ?
    C17 N3 C15 C14 . . . . 2.1(5) ?
    Cu1 N3 C15 C14 4_465 . . . -175.7(3) ?
    C13 C14 C15 N3 . . . . -0.9(5) ?
loop_
    _geom_hbond_atom_site_label_D
    _geom_hbond_atom_site_label_H
    _geom_hbond_atom_site_label_A
    _geom_hbond_site_symmetry_A
    _geom_hbond_distance_DH
    _geom_hbond_distance_HA
    _geom_hbond_distance_DA
    _geom_hbond_angle_DHA
    O1 H1A O6 3_667 0.82 1.69 2.502(3) 168.1
    O5 H5WB O2 3_767 0.85 2.12 2.959(3) 167.4
    O6 H6WA O3 3_767 0.85 1.91 2.694(3) 152.4
    O5 H5WA O3 3_867 0.85 1.98 2.809(3) 165.4
    O6 H6WB O4 1_454 0.85 1.84 2.682(3) 171.4
