# Supplementary material for: catena-Poly[[[aqua­(5-carb­oxy­pyridine-3-carboxyl­ato-κN)copper(I)]-μ-4,4′-bipyridine-κ2 N:N′] monohydrate]
Source: Acta Crystallogr Sect E Struct Rep Online. 2012 Jan 7;68(Pt 2):m120. doi: 10.1107/S1600536811055656 (PMC3274861; doi:10.1107/S1600536811055656)
Supplement: Supplementary file 2 [file e-68-0m120-Isup2.hkl]

# 
# h,k,l, Fc-squared, Fo-squared, sigma(Fo-squared) and status flag 
# 
data_I
_shelx_title ' 1 in P 21/c' 
_shelx_refln_list_code          4 
_shelx_F_calc_maximum      259.23 
_exptl_crystal_F_000       864.00 
_reflns_d_resolution_high  0.8395 
 
loop_ 
 _symmetry_equiv_pos_as_xyz 
 'x, y, z' 
 '-x, y+1/2, -z+1/2' 
 '-x, -y, -z' 
 'x, -y-1/2, z-1/2' 
 
_cell_length_a    10.6511 
_cell_length_b    23.3215 
_cell_length_c     7.0111 
_cell_angle_alpha  90.000 
_cell_angle_beta  105.044 
_cell_angle_gamma  90.000 
 
_shelx_F_squared_multiplier     1.000 
 
loop_ 
 _refln_index_h 
 _refln_index_k 
 _refln_index_l 
 _refln_F_squared_calc 
 _refln_F_squared_meas 
 _refln_F_squared_sigma 
 _refln_observed_status 
   1   0   0       29.85       12.45      2.50 o 
   2   0   0     1869.54     1838.18     40.43 o 
   3   0   0     1093.65     1126.75     52.43 o 
   4   0   0     1483.12     1269.82     43.42 o 
   5   0   0     4712.79     5407.22    219.57 o 
   6   0   0     7681.81     7833.16    210.39 o 
   7   0   0        8.58        0.50     11.72 o 
   8   0   0      643.24      628.96     38.49 o 
   9   0   0      174.19      266.12     29.18 o 
  10   0   0     1037.22     1136.47     59.18 o 
  11   0   0       29.82       19.19     24.71 o 
  12   0   0     1559.26     1962.71    134.14 o 
   1   1   0     2395.03     2580.32     29.74 o 
   2   1   0      410.70      432.12     10.55 o 
   3   1   0    10055.48    10393.13    281.59 o 
   4   1   0      434.98      459.95     16.29 o 
   5   1   0    17790.77    19113.53    564.96 o 
   6   1   0      524.03      506.57     20.97 o 
   7   1   0     4978.41     5131.17     91.41 o 
   8   1   0       32.87       29.85     10.78 o 
   9   1   0     1203.28     1383.16     43.75 o 
  10   1   0      241.80      255.24     21.75 o 
  11   1   0      898.53     1028.17     42.25 o 
  12   1   0      128.27      146.97     32.20 o 
   0   2   0      154.06      141.91      7.06 o 
   1   2   0      110.47       89.70      2.43 o 
   2   2   0       14.01       27.06      3.69 o 
   3   2   0      125.04      118.05      7.65 o 
   4   2   0     3070.57     2994.65     89.06 o 
   5   2   0      650.41      765.83     23.88 o 
   6   2   0     1908.41     1891.97     46.47 o 
   7   2   0     1112.76     1109.20     35.05 o 
   8   2   0        7.29        9.07     10.02 o 
   9   2   0        6.89       11.38     11.57 o 
  10   2   0     1707.41     1823.35     53.91 o 
  11   2   0      187.23      215.21     25.84 o 
  12   2   0      196.07      233.09     39.89 o 
   1   3   0     3668.71     3596.22     43.78 o 
   2   3   0     2116.62     2370.28     30.40 o 
   3   3   0     9122.62     9809.16    136.32 o 
   4   3   0      755.95      843.14     25.52 o 
   5   3   0       99.10       99.33      9.59 o 
   6   3   0      511.33      496.69     20.78 o 
   7   3   0        0.01       -4.38      7.80 o 
   8   3   0       21.84       31.95     11.53 o 
   9   3   0      346.46      379.61     23.58 o 
  10   3   0        5.74       -3.35     11.76 o 
  11   3   0       32.65        8.85     15.52 o 
  12   3   0       34.39       25.24     19.35 o 
   0   4   0     7567.05     7800.30     99.05 o 
   1   4   0      141.61      170.13      3.80 o 
   2   4   0    14025.65    14494.18    136.22 o 
   3   4   0      116.72      128.43      7.87 o 
   4   4   0     4433.12     4829.73    129.52 o 
   5   4   0      214.41      289.92     14.41 o 
   6   4   0     1401.25     1430.66     36.64 o 
   7   4   0      735.76      716.68     27.03 o 
   8   4   0     6988.85     7480.58    126.06 o 
   9   4   0       91.29      111.85     15.45 o 
  10   4   0      660.25      660.85     32.30 o 
  11   4   0       75.37       61.08     19.04 o 
  12   4   0        4.90        1.99     17.99 o 
   1   5   0    14057.80    14167.37    117.45 o 
   2   5   0     1768.91     1874.57     23.63 o 
   3   5   0     7730.47     8203.83    194.33 o 
   4   5   0        4.97        3.72      5.25 o 
   5   5   0      484.49      386.22     16.33 o 
   6   5   0       50.29       65.24      9.69 o 
   7   5   0     4801.56     4984.63     89.49 o 
   8   5   0      868.39      920.35     33.42 o 
   9   5   0      403.65      459.98     25.45 o 
  10   5   0       44.87       35.35     16.06 o 
  11   5   0      925.29      993.17     69.85 o 
  12   5   0      194.32      244.08     29.11 o 
   0   6   0     1301.61     1141.95     18.16 o 
   1   6   0      481.54      539.55      7.58 o 
   2   6   0     2044.58     2013.14     24.51 o 
   3   6   0       31.14       42.28      4.89 o 
   4   6   0    13530.87    13889.50    259.85 o 
   5   6   0      164.56      165.49     11.30 o 
   6   6   0     1709.51     1643.85     39.46 o 
   7   6   0      171.75      165.83     16.71 o 
   8   6   0     1333.93     1358.81     40.93 o 
   9   6   0      621.84      743.24     31.94 o 
  10   6   0     1247.80     1284.94     52.54 o 
  11   6   0      372.82      419.92     33.02 o 
   1   7   0     1372.79     1395.67     15.93 o 
   2   7   0      147.86      139.01      7.05 o 
   3   7   0     2500.89     2222.65     33.04 o 
   4   7   0      850.38      923.55     44.12 o 
   5   7   0     2130.19     2078.89     42.57 o 
   6   7   0      217.91      243.28     14.74 o 
   7   7   0     3252.26     3399.27     67.83 o 
   8   7   0       15.92       18.10      8.41 o 
   9   7   0      145.93      109.72     15.49 o 
  10   7   0      690.65      665.90     37.97 o 
  11   7   0      864.13      914.63     46.99 o 
   0   8   0     7954.29     7396.80     87.92 o 
   1   8   0     1467.36     1533.51     17.65 o 
   2   8   0      432.54      345.85      7.43 o 
   3   8   0      205.43      181.19      6.53 o 
   4   8   0     1316.71     1686.22     32.12 o 
   5   8   0      107.05      113.42      9.77 o 
   6   8   0      694.46      794.30     25.79 o 
   7   8   0        1.07        0.12      7.91 o 
   8   8   0     2247.77     2355.62     48.13 o 
   9   8   0      363.99      375.89     27.19 o 
  10   8   0      368.74      442.96     31.14 o 
  11   8   0        6.12       -3.04     20.10 o 
   1   9   0       50.16       48.69      3.82 o 
   2   9   0        6.64        7.17      2.51 o 
   3   9   0     1458.09     1537.47     25.27 o 
   4   9   0      427.52      525.78     11.96 o 
   5   9   0      249.10      259.25     13.25 o 
   6   9   0       23.49       24.78      7.97 o 
   7   9   0       45.92       33.03      8.03 o 
   8   9   0      222.02      238.29     14.99 o 
   9   9   0      217.60      167.97     22.15 o 
  10   9   0      187.98      173.71     38.48 o 
  11   9   0        0.10       10.76     21.11 o 
   0  10   0     2002.79     1747.27     26.04 o 
   1  10   0      439.87      407.38     10.37 o 
   2  10   0       21.54       34.02      3.24 o 
   3  10   0      305.27      318.03     11.58 o 
   4  10   0     2059.62     2048.93     35.72 o 
   5  10   0      163.59      164.81     11.56 o 
   6  10   0      108.05      125.19      9.90 o 
   7  10   0        9.63       13.33      7.21 o 
   8  10   0      321.15      292.29     18.04 o 
   9  10   0       26.08        4.40     17.09 o 
  10  10   0      377.70      423.20     40.20 o 
  11  10   0        4.70       -8.08     19.85 o 
   1  11   0       17.42       36.91      3.76 o 
   2  11   0      256.80      268.91      7.45 o 
   3  11   0     7599.08     7226.36     73.60 o 
   4  11   0      115.09      143.00      8.57 o 
   5  11   0     2638.27     2558.41     43.08 o 
   6  11   0       61.28       62.27      8.23 o 
   7  11   0      786.58      807.26     31.75 o 
   8  11   0      586.19      599.24     29.33 o 
   9  11   0     1447.29     1500.45     67.85 o 
  10  11   0       13.84       13.49     18.95 o 
  11  11   0      559.53      663.64     51.91 o 
   0  12   0    14412.73    14312.92    167.39 o 
   1  12   0      439.42      450.38      9.39 o 
   2  12   0    10850.75    10527.37     88.65 o 
   3  12   0       11.55        5.27      3.45 o 
   4  12   0     3458.72     3202.31    103.87 o 
   5  12   0       22.27       19.75      6.26 o 
   6  12   0      708.35      668.38     23.79 o 
   7  12   0      547.21      594.01     27.75 o 
   8  12   0     2047.62     2133.15     59.18 o 
   9  12   0       20.83       41.93     19.30 o 
  10  12   0     1157.82     1349.97     69.04 o 
  11  12   0      209.07      259.21     36.89 o 
   1  13   0     5062.45     4667.84     41.29 o 
   2  13   0      161.41      181.37      7.04 o 
   3  13   0     2524.61     2657.07     32.12 o 
   4  13   0      396.25      363.24     12.36 o 
   5  13   0     4811.55     4620.60     72.12 o 
   6  13   0      111.08      133.38     14.12 o 
   7  13   0     3220.74     3304.66     76.27 o 
   8  13   0       19.29        5.14     11.67 o 
   9  13   0      700.01      745.64     55.07 o 
  10  13   0      105.36      113.00     26.11 o 
   0  14   0     4388.21     4587.29     67.81 o 
   1  14   0        8.44       14.51      3.89 o 
   2  14   0       71.70       63.17      5.38 o 
   3  14   0        4.33       -2.56      3.91 o 
   4  14   0     3333.00     3258.18     43.86 o 
   5  14   0      356.59      332.86     15.99 o 
   6  14   0      148.31      159.62     15.64 o 
   7  14   0       67.09       54.67     12.73 o 
   8  14   0      288.25      293.76     22.43 o 
   9  14   0      210.96      220.98     28.81 o 
  10  14   0      577.94      655.59     79.78 o 
   1  15   0      132.48      131.00      6.33 o 
   2  15   0        8.17       10.32      4.47 o 
   3  15   0      425.91      380.97     13.88 o 
   4  15   0       15.69       -0.92      5.57 o 
   5  15   0      692.82      711.52     20.73 o 
   6  15   0      150.11      158.73     11.51 o 
   7  15   0       31.40       45.26     12.70 o 
   8  15   0       89.02       79.03     19.29 o 
   9  15   0       13.89       19.40     18.32 o 
  10  15   0       21.87       -1.14     20.61 o 
   0  16   0     1494.42     1233.43     28.12 o 
   1  16   0       14.50        9.65      4.37 o 
   2  16   0        5.45        4.15      5.07 o 
   3  16   0      175.23      152.29     10.15 o 
   4  16   0     2447.92     2247.07     37.89 o 
   5  16   0       28.11       33.66      7.04 o 
   6  16   0     3098.94     2960.27     50.21 o 
   7  16   0        2.78       -1.07      8.88 o 
   8  16   0     1515.47     1472.13     42.59 o 
   9  16   0      211.29      210.62     29.00 o 
  10  16   0       10.59       13.50     20.10 o 
   1  17   0     4039.02     3891.89     46.88 o 
   2  17   0        1.59        3.26      5.51 o 
   3  17   0     6715.74     6421.14     75.52 o 
   4  17   0      114.96      112.79      9.83 o 
   5  17   0       13.01        4.12      6.04 o 
   6  17   0      137.62      120.78     10.17 o 
   7  17   0     1670.97     1685.76     44.82 o 
   8  17   0       10.33        3.40     10.65 o 
   9  17   0      969.07     1045.99     56.84 o 
   0  18   0     1144.85     1099.29     33.28 o 
   1  18   0      201.01      218.26     11.20 o 
   2  18   0     5842.37     5515.94     67.57 o 
   3  18   0      175.15      174.28     10.87 o 
   4  18   0     2904.26     2873.43     53.24 o 
   5  18   0        0.30        0.68      6.35 o 
   6  18   0      273.22      280.59     14.03 o 
   7  18   0      558.32      555.93     25.65 o 
   8  18   0      521.01      560.70     28.06 o 
   9  18   0       18.17        6.95     15.33 o 
   1  19   0      144.92      145.64      9.98 o 
   2  19   0      746.46      729.63     21.57 o 
   3  19   0     3681.02     3589.28     51.34 o 
   4  19   0      103.60       95.21      9.92 o 
   5  19   0       93.69      108.37      9.97 o 
   6  19   0        4.05        5.36      7.50 o 
   7  19   0      616.10      694.65     26.12 o 
   8  19   0      351.13      335.94     19.95 o 
   0  20   0      117.67      132.51     14.19 o 
   1  20   0      164.11      143.20     13.37 o 
   2  20   0       83.56       98.23     10.95 o 
   3  20   0      112.05      111.60     10.35 o 
   4  20   0       10.12        6.71      7.75 o 
   5  20   0       19.51        6.45      7.45 o 
   6  20   0      209.06      187.72     12.62 o 
   7  20   0       12.34       -2.33      9.29 o 
   8  20   0      524.96      530.88     33.49 o 
   1  21   0      736.26      656.24     21.63 o 
   2  21   0      151.37      162.38     12.33 o 
   3  21   0      327.20      335.32     16.43 o 
   4  21   0        0.07       -2.43      7.19 o 
   5  21   0      350.02      321.60     16.45 o 
   6  21   0        0.46      -11.02      7.35 o 
   7  21   0       39.44       37.24     11.00 o 
   8  21   0      145.88      161.36     32.54 o 
   0  22   0      334.79      342.22     39.15 o 
   1  22   0       85.50       68.38     11.26 o 
   2  22   0       19.98       16.86      8.16 o 
   3  22   0       99.72       86.63     10.83 o 
   4  22   0     1093.95     1130.80     29.92 o 
   5  22   0       81.12       71.76     10.99 o 
   6  22   0      359.82      339.67     16.81 o 
   7  22   0       12.20        9.85      9.16 o 
   1  23   0      744.25      681.74     21.64 o 
   2  23   0       14.73        4.67      8.43 o 
   3  23   0      197.60      205.49     14.89 o 
   4  23   0        0.12       -2.31      8.20 o 
   5  23   0      367.36      359.27     18.42 o 
   6  23   0        0.23        3.56      8.95 o 
   0  24   0     1435.19     1414.37     61.78 o 
   1  24   0      171.91      185.87     18.16 o 
   2  24   0      163.95      196.54     15.63 o 
   3  24   0       32.79       37.51     10.18 o 
   4  24   0      718.72      754.59     26.15 o 
   5  24   0        4.65        4.45      9.87 o 
   6  24   0      423.89      477.83     24.32 o 
   1  25   0      837.82      821.59     28.97 o 
   2  25   0       45.05       17.64     10.07 o 
   3  25   0      173.42      192.90     15.45 o 
   4  25   0      144.84      146.67     14.05 o 
   5  25   0      288.59      284.51     19.98 o 
   0  26   0        5.45       13.62     13.78 o 
   1  26   0        0.01        9.46     10.09 o 
   2  26   0      186.28      229.89     16.82 o 
   3  26   0       45.23       35.20     12.36 o 
   4  26   0      230.19      197.42     18.11 o 
   1  27   0        0.49        0.85     10.21 o 
   2  27   0        9.18       19.91     12.64 o 
 -12   1   1        6.54        6.01     21.68 o 
 -11   1   1      369.29      444.75     42.35 o 
 -10   1   1       53.90       61.08     14.26 o 
  -9   1   1      263.69      286.05     20.60 o 
  -8   1   1     1483.57     1504.87     44.84 o 
  -7   1   1      194.79      185.52     14.36 o 
  -6   1   1      212.44      224.94     14.28 o 
  -5   1   1     4951.75     5606.50    156.20 o 
  -4   1   1       67.82       71.25      6.61 o 
  -3   1   1       81.19      115.50      5.88 o 
  -2   1   1     4390.33     4632.80     99.76 o 
  -1   1   1      249.34      215.22      4.98 o 
   0   1   1     4673.25     4728.52     94.43 o 
   1   1   1        1.88        1.86      1.33 o 
   2   1   1      363.61      312.15      5.24 o 
   3   1   1      356.47      347.23      7.48 o 
   4   1   1    10469.06    10927.31    110.04 o 
   5   1   1       55.50       77.18      5.90 o 
   6   1   1      792.80      731.45     18.01 o 
   7   1   1      190.07      205.69     16.73 o 
   8   1   1       39.72       39.60     12.23 o 
   9   1   1     1223.17     1241.99     85.09 o 
  10   1   1      598.16      620.76     48.30 o 
  11   1   1      302.12      328.11     26.17 o 
 -12   2   1      488.49      656.85     53.66 o 
 -11   2   1      190.81      164.54     29.44 o 
 -10   2   1       55.86       90.81     20.70 o 
  -9   2   1      153.43      176.63     17.44 o 
  -8   2   1     2189.09     2231.37     53.59 o 
  -7   2   1     1614.65     1576.53     40.92 o 
  -6   2   1      902.13      771.35     25.21 o 
  -5   2   1     6194.65     6723.33    106.49 o 
  -4   2   1     4183.63     4104.58     58.13 o 
  -3   2   1     1444.53     1384.33     21.69 o 
  -2   2   1      141.97      130.20      5.26 o 
  -1   2   1     7564.41     7679.64     81.78 o 
   0   2   1     4367.97     4608.31     51.83 o 
   1   2   1    19171.71    19902.10    189.31 o 
   2   2   1      415.63      349.47      6.87 o 
   3   2   1     1709.22     1551.98     29.55 o 
   4   2   1     7047.60     7437.81     96.93 o 
   5   2   1     1017.03      854.46     22.10 o 
   6   2   1     1463.30     1410.95     30.34 o 
   7   2   1     5587.90     5594.31    227.96 o 
   8   2   1       41.14       59.37     12.54 o 
   9   2   1     2860.93     2895.37    171.40 o 
  10   2   1      208.51      246.10     22.10 o 
  11   2   1     1017.33     1189.98     92.94 o 
 -12   3   1      344.33      343.57     42.63 o 
 -11   3   1     1171.28     1206.73     53.43 o 
 -10   3   1      408.71      408.71     29.84 o 
  -9   3   1       49.01       26.23     11.98 o 
  -8   3   1      916.44      984.69     33.48 o 
  -7   3   1     1700.43     1642.77     41.93 o 
  -6   3   1     1697.11     1624.06     38.86 o 
  -5   3   1     3141.99     3043.73     55.58 o 
  -4   3   1     4390.82     4131.11     58.31 o 
  -3   3   1     7355.42     7617.35     75.73 o 
  -2   3   1     1167.96     1108.29     17.42 o 
  -1   3   1    14397.92    14680.66    148.48 o 
   0   3   1    14441.92    14223.96    199.60 o 
   1   3   1     2493.73     2643.41     31.80 o 
   2   3   1     8332.45     8564.16     72.77 o 
   3   3   1     3368.67     3344.76     49.19 o 
   4   3   1     5927.93     6254.80     72.49 o 
   5   3   1      401.29      316.47     10.96 o 
   6   3   1     6446.32     6321.84    106.92 o 
   7   3   1     1353.02     1310.75     40.97 o 
   8   3   1     1227.28     1282.54     95.79 o 
   9   3   1       86.23      102.68     15.83 o 
  10   3   1     2578.82     2615.67    114.01 o 
  11   3   1        8.74       -2.12     14.01 o 
 -12   4   1      709.86      815.83     60.47 o 
 -11   4   1      736.54      839.63     64.36 o 
 -10   4   1     1217.56     1317.80     52.29 o 
  -9   4   1     2243.33     2297.49     57.63 o 
  -8   4   1     3044.29     3043.05     65.21 o 
  -7   4   1     1150.59     1136.99     33.94 o 
  -6   4   1     1566.49     1617.31     32.49 o 
  -5   4   1     2693.67     2625.71     43.71 o 
  -4   4   1      476.19      632.41     13.42 o 
  -3   4   1     1877.44     1748.79     24.02 o 
  -2   4   1      552.16      592.68     11.96 o 
  -1   4   1    16446.59    16935.26    171.15 o 
   0   4   1    16600.81    16856.90    157.34 o 
   1   4   1     1536.07     1800.36     19.56 o 
   2   4   1     6419.77     6881.25     85.50 o 
   3   4   1     5263.44     5157.55    131.56 o 
   4   4   1      185.39      206.01      8.54 o 
   5   4   1     7737.68     7929.46    153.46 o 
   6   4   1        6.75        2.28      5.93 o 
   7   4   1     2903.05     2830.56     78.72 o 
   8   4   1      168.30      185.85     19.67 o 
   9   4   1       10.52        6.89     11.25 o 
  10   4   1      221.95      232.06     22.10 o 
  11   4   1     1017.80     1193.64     46.86 o 
 -12   5   1      474.67      499.14     48.42 o 
 -11   5   1      888.89      864.00     44.48 o 
 -10   5   1       78.13       87.08     18.53 o 
  -9   5   1      375.03      334.89     25.56 o 
  -8   5   1     1368.10     1283.30     38.85 o 
  -7   5   1     1219.72     1253.30     35.66 o 
  -6   5   1     2751.24     2921.73     45.21 o 
  -5   5   1     4673.77     5236.84     68.55 o 
  -4   5   1       13.11       24.32      4.09 o 
  -3   5   1       18.30       22.58      3.27 o 
  -2   5   1     2202.87     2216.47     27.13 o 
  -1   5   1     2575.25     2817.70     30.92 o 
   0   5   1     3013.19     3182.44     35.33 o 
   1   5   1     3269.34     3567.83     35.01 o 
   2   5   1      244.03      218.13      9.47 o 
   3   5   1     5539.22     5873.25    128.79 o 
   4   5   1     3832.49     3909.52     50.41 o 
   5   5   1     1068.73     1173.66     33.06 o 
   6   5   1        3.30        5.11      6.04 o 
   7   5   1      387.44      376.04     17.20 o 
   8   5   1       54.02       40.97     11.90 o 
   9   5   1        0.24       -5.49     11.02 o 
  10   5   1      376.89      414.91     27.31 o 
  11   5   1        6.16        5.32     15.70 o 
 -12   6   1      153.81      116.36     28.31 o 
 -11   6   1      106.44      137.45     27.07 o 
 -10   6   1      246.58      220.45     23.44 o 
  -9   6   1      896.94      931.01     42.72 o 
  -8   6   1      393.10      377.12     21.21 o 
  -7   6   1       16.76       17.57      8.56 o 
  -6   6   1      529.44      625.72     16.60 o 
  -5   6   1      846.38     1028.19     20.85 o 
  -4   6   1      239.34      288.08      8.95 o 
  -3   6   1     2521.66     2710.01     43.89 o 
  -2   6   1      169.79      190.99      7.13 o 
  -1   6   1      219.09      193.91      6.18 o 
   0   6   1      195.97      167.62      4.98 o 
   1   6   1     2526.26     2686.26     31.26 o 
   2   6   1     3592.72     3749.52     45.71 o 
   3   6   1     7893.73     8402.96     92.56 o 
   4   6   1      783.97      774.35     22.60 o 
   5   6   1       90.81      111.80      7.58 o 
   6   6   1        6.04       12.45      6.50 o 
   7   6   1        9.62        0.89      7.41 o 
   8   6   1      124.91      113.84     14.49 o 
   9   6   1        0.72        5.76     11.78 o 
  10   6   1       47.46       39.48     14.33 o 
  11   6   1        0.12        2.34     16.42 o 
 -12   7   1      176.15      147.33     31.13 o 
 -11   7   1      364.10      353.65     30.32 o 
 -10   7   1      136.72      140.90     26.72 o 
  -9   7   1     1198.65     1222.64     47.87 o 
  -8   7   1      141.03      130.07     14.59 o 
  -7   7   1     1338.49     1347.27     40.62 o 
  -6   7   1     1251.33     1216.34     32.09 o 
  -5   7   1      458.84      417.07     12.44 o 
  -4   7   1     3448.10     3734.78     46.34 o 
  -3   7   1      436.13      363.36      9.04 o 
  -2   7   1       14.95        7.59      3.84 o 
  -1   7   1      854.53      788.38     12.47 o 
   0   7   1     1652.16     1556.24     19.16 o 
   1   7   1     2117.32     2304.41     28.11 o 
   2   7   1     2421.00     2276.89     32.34 o 
   3   7   1      396.84      370.27     14.01 o 
   4   7   1       84.91       53.42      5.56 o 
   5   7   1     1413.34     1296.78     26.29 o 
   6   7   1      315.60      283.88     12.22 o 
   7   7   1      311.20      322.70     16.12 o 
   8   7   1     1212.75     1227.96     73.37 o 
   9   7   1        9.86       11.65     11.86 o 
  10   7   1      242.23      260.74     26.27 o 
  11   7   1        1.85        2.72     16.42 o 
 -12   8   1      616.99      694.71     84.72 o 
 -11   8   1      651.76      660.72     39.91 o 
 -10   8   1      493.77      519.66     33.34 o 
  -9   8   1     1005.87     1029.71     43.42 o 
  -8   8   1     3002.60     3191.90     79.75 o 
  -7   8   1     1122.60     1181.22     34.18 o 
  -6   8   1     1665.62     1588.93     37.64 o 
  -5   8   1      284.19      226.16      9.37 o 
  -4   8   1     7067.56     7137.78     71.76 o 
  -3   8   1    17256.04    17545.10    153.71 o 
  -2   8   1       79.32      114.54      6.12 o 
  -1   8   1     4436.27     4238.09     42.46 o 
   0   8   1     5690.70     5670.30     49.47 o 
   1   8   1      602.52      470.57     11.45 o 
   2   8   1       65.10       63.01      5.63 o 
   3   8   1     2471.10     2327.33     29.29 o 
   4   8   1       10.99        4.05      4.10 o 
   5   8   1     2689.22     2487.60    103.09 o 
   6   8   1       51.52       53.06      6.99 o 
   7   8   1      658.46      658.70     22.57 o 
   8   8   1      327.58      362.88     22.43 o 
   9   8   1      785.97      770.16     38.32 o 
  10   8   1       25.05       11.39     15.25 o 
  11   8   1      160.56      252.16     71.31 o 
 -11   9   1      933.60     1004.02     64.25 o 
 -10   9   1      813.36      861.21     42.78 o 
  -9   9   1     1377.21     1560.02     54.41 o 
  -8   9   1     1252.43     1393.56     48.23 o 
  -7   9   1      866.52      949.38     35.91 o 
  -6   9   1     1808.83     1717.27     43.75 o 
  -5   9   1      476.51      413.04     14.26 o 
  -4   9   1     6981.80     7052.06     92.56 o 
  -3   9   1     4752.09     4971.39     54.40 o 
  -2   9   1     2337.02     2122.79     30.06 o 
  -1   9   1     8662.11     8870.17     74.48 o 
   0   9   1     9941.82     9854.35    150.03 o 
   1   9   1      687.71      624.58     12.68 o 
   2   9   1     4523.07     4391.82     47.57 o 
   3   9   1     2906.41     3057.48     36.66 o 
   4   9   1     1901.55     1606.21     27.14 o 
   5   9   1      237.46      271.40     11.49 o 
   6   9   1     1973.48     2007.17     85.20 o 
   7   9   1       15.67       12.44      7.88 o 
   8   9   1      588.93      631.47     41.17 o 
   9   9   1      108.30       91.32     15.24 o 
  10   9   1      747.07      713.82     78.72 o 
  11   9   1       20.86       22.30     23.05 o 
 -11  10   1      120.68      153.03     30.40 o 
 -10  10   1     1062.03     1138.99     62.59 o 
  -9  10   1      195.09      196.38     26.74 o 
  -8  10   1      614.52      641.09     31.86 o 
  -7  10   1     1266.39     1303.31     42.60 o 
  -6  10   1     1642.49     1730.17     40.79 o 
  -5  10   1     3151.51     2937.46     41.83 o 
  -4  10   1     3508.22     3646.66     44.63 o 
  -3  10   1      107.02       69.90      5.40 o 
  -2  10   1      401.57      337.51     10.69 o 
  -1  10   1     8986.58     9464.68     83.91 o 
   0  10   1       54.10       43.46      4.29 o 
   1  10   1     1797.54     1631.14     28.00 o 
   2  10   1      694.72      659.86     13.09 o 
   3  10   1     6347.83     6285.05     66.35 o 
   4  10   1      330.75      316.59     10.13 o 
   5  10   1      623.64      563.93     16.61 o 
   6  10   1      492.19      525.78     18.51 o 
   7  10   1     2319.63     2339.37    124.42 o 
   8  10   1        3.35        7.09     12.66 o 
   9  10   1     1440.33     1489.70    106.25 o 
  10  10   1      170.69      162.73     29.68 o 
 -11  11   1      249.29      288.34     37.49 o 
 -10  11   1      220.25      212.52     31.71 o 
  -9  11   1      220.70      194.95     27.62 o 
  -8  11   1       75.62      114.44     22.59 o 
  -7  11   1      563.00      558.58     35.58 o 
  -6  11   1      501.41      495.90     38.51 o 
  -5  11   1      506.54      463.91     13.35 o 
  -4  11   1      656.97      585.12     12.62 o 
  -3  11   1       60.28       85.22      5.89 o 
  -2  11   1      443.36      462.16     12.17 o 
  -1  11   1      155.51      145.65      6.61 o 
   0  11   1     2448.55     2553.59     32.08 o 
   1  11   1       42.51       58.12      4.24 o 
   2  11   1      552.46      530.87     12.17 o 
   3  11   1      247.14      234.13      8.68 o 
   4  11   1      808.63      770.21     25.36 o 
   5  11   1      975.87     1005.40     35.99 o 
   6  11   1      893.67      848.06     29.24 o 
   7  11   1      278.23      296.58     18.32 o 
   8  11   1      177.74      196.61     24.59 o 
   9  11   1       53.87       56.75     19.51 o 
  10  11   1      370.28      343.92     38.09 o 
 -11  12   1       67.64       65.95     25.33 o 
 -10  12   1       43.44       40.62     21.61 o 
  -9  12   1        2.92       -0.39     15.67 o 
  -8  12   1       91.13       66.84     17.97 o 
  -7  12   1      231.75      246.64     25.10 o 
  -6  12   1       62.94       70.30     15.94 o 
  -5  12   1     1232.58     1214.62     28.71 o 
  -4  12   1     1492.63     1511.15     24.98 o 
  -3  12   1      149.86      149.48      7.91 o 
  -2  12   1      562.56      587.34     13.23 o 
  -1  12   1        4.09        4.91      3.70 o 
   0  12   1     3320.97     3478.86     41.00 o 
   1  12   1      230.75      230.65      7.60 o 
   2  12   1      150.26      173.93      7.80 o 
   3  12   1       10.33        0.44      3.97 o 
   4  12   1       74.73       96.26      6.72 o 
   5  12   1     2014.54     2120.30     33.94 o 
   6  12   1       16.15        7.08      7.28 o 
   7  12   1       94.66       80.55     10.40 o 
   8  12   1        0.43        1.25     15.80 o 
   9  12   1       21.99       19.54     18.83 o 
  10  12   1        1.90       11.01     19.67 o 
 -11  13   1      242.94      292.79     51.89 o 
 -10  13   1      235.81      238.92     32.54 o 
  -9  13   1      246.15      200.15     32.48 o 
  -8  13   1     1228.60     1166.26     58.60 o 
  -7  13   1     2153.10     2134.21     75.32 o 
  -6  13   1       13.71       20.32     13.04 o 
  -5  13   1     1021.49     1021.24     26.89 o 
  -4  13   1     1188.42     1047.93     21.86 o 
  -3  13   1       72.00       63.47      6.58 o 
  -2  13   1     2791.44     2751.06     39.02 o 
  -1  13   1      242.94      320.74      9.12 o 
   0  13   1       15.92        5.79      3.74 o 
   1  13   1      528.21      480.21     12.18 o 
   2  13   1     1515.37     1429.95     21.77 o 
   3  13   1       32.59       22.65      4.96 o 
   4  13   1     1363.76     1375.76     24.31 o 
   5  13   1      242.83      270.62     10.95 o 
   6  13   1     1013.30      975.62     40.82 o 
   7  13   1      475.02      440.93     21.41 o 
   8  13   1      189.89      180.71     18.84 o 
   9  13   1        0.16        4.17     13.05 o 
  10  13   1       45.55       68.45     17.57 o 
 -10  14   1      325.21      386.52     70.25 o 
  -9  14   1      614.40      638.57     45.09 o 
  -8  14   1      914.04      936.62     50.55 o 
  -7  14   1     1964.76     2026.15     73.79 o 
  -6  14   1      199.72      212.91     16.52 o 
  -5  14   1      925.21      887.99     25.46 o 
  -4  14   1      485.06      451.96     14.43 o 
  -3  14   1     1700.20     1553.79     36.50 o 
  -2  14   1      968.58      956.15     16.85 o 
  -1  14   1     1058.34      877.32     15.82 o 
   0  14   1     2074.00     1922.21     26.20 o 
   1  14   1     4342.01     4204.87     49.31 o 
   2  14   1     2067.48     2107.07     28.74 o 
   3  14   1     4480.20     4379.26     48.97 o 
   4  14   1      451.62      433.79     12.99 o 
   5  14   1      159.39      157.98      8.95 o 
   6  14   1       67.49       59.55     10.66 o 
   7  14   1     1901.33     1824.29     53.09 o 
   8  14   1       14.49       27.40     12.89 o 
   9  14   1      883.73      906.79     40.58 o 
  10  14   1       64.54       54.87     20.33 o 
 -10  15   1       13.62       22.46     21.03 o 
  -9  15   1      254.97      272.26     23.39 o 
  -8  15   1      543.26      544.10     39.85 o 
  -7  15   1       20.71        3.85     18.36 o 
  -6  15   1      408.95      406.27     18.60 o 
  -5  15   1     2547.35     2528.88     51.56 o 
  -4  15   1     1484.41     1412.78     25.39 o 
  -3  15   1     3594.40     3533.84     45.16 o 
  -2  15   1     1252.27     1113.79     18.95 o 
  -1  15   1      429.93      362.04      9.54 o 
   0  15   1     1428.79     1269.97     20.94 o 
   1  15   1      429.88      419.91     12.56 o 
   2  15   1     4904.53     4930.16     57.23 o 
   3  15   1     2653.41     2573.44     34.36 o 
   4  15   1     3839.61     3802.10     49.44 o 
   5  15   1      320.04      303.33     12.50 o 
   6  15   1     1350.79     1426.42     42.68 o 
   7  15   1       97.07       94.25     15.39 o 
   8  15   1     2210.80     2314.71     64.64 o 
   9  15   1       20.29       47.73     15.87 o 
 -10  16   1      160.54      222.39     50.83 o 
  -9  16   1      142.02      158.97     19.73 o 
  -8  16   1     1637.85     1775.14     55.54 o 
  -7  16   1       24.96       22.48     11.00 o 
  -6  16   1        6.83        1.99      7.65 o 
  -5  16   1      470.80      493.48     20.23 o 
  -4  16   1     1377.13     1333.97     31.59 o 
  -3  16   1     4056.61     4096.82     51.85 o 
  -2  16   1       67.35       55.53      5.67 o 
  -1  16   1      498.14      447.04     10.97 o 
   0  16   1      463.00      437.65     12.30 o 
   1  16   1     1210.11     1143.41     21.95 o 
   2  16   1     2207.15     2118.29     35.42 o 
   3  16   1     1047.28      992.39     21.21 o 
   4  16   1      360.20      353.87     13.18 o 
   5  16   1      160.59      170.44     13.08 o 
   6  16   1       73.29       73.43     11.66 o 
   7  16   1     2663.57     2700.69     68.93 o 
   8  16   1      302.77      327.21     28.38 o 
   9  16   1      453.89      527.27     32.70 o 
  -9  17   1      272.12      299.38     25.48 o 
  -8  17   1      465.61      474.22     23.91 o 
  -7  17   1      570.06      543.22     23.81 o 
  -6  17   1       18.56       12.08      7.72 o 
  -5  17   1       64.79       56.48      7.79 o 
  -4  17   1       82.62       83.52      8.87 o 
  -3  17   1     1096.60      998.76     22.44 o 
  -2  17   1        3.09        7.41      4.68 o 
  -1  17   1      199.46      193.19      9.02 o 
   0  17   1      103.47       97.46      7.25 o 
   1  17   1        6.31       -1.72      4.68 o 
   2  17   1     1584.44     1540.82     27.56 o 
   3  17   1      353.83      348.93     13.04 o 
   4  17   1      252.97      255.93     11.80 o 
   5  17   1       61.23       47.96      8.69 o 
   6  17   1       40.12       48.53      8.92 o 
   7  17   1      983.73      902.50     89.14 o 
   8  17   1        3.88        3.89     12.99 o 
   9  17   1       29.27       42.99     21.00 o 
  -9  18   1        0.02        4.02     11.38 o 
  -8  18   1       10.98        8.19     10.28 o 
  -7  18   1       14.59       20.50      9.95 o 
  -6  18   1        8.11        9.71      7.04 o 
  -5  18   1        3.89        2.81      6.61 o 
  -4  18   1      120.16      112.79      8.52 o 
  -3  18   1      592.10      575.02     17.32 o 
  -2  18   1        6.96        6.40      4.96 o 
  -1  18   1       12.66        8.89      5.28 o 
   0  18   1      315.70      319.06     11.66 o 
   1  18   1     1054.24      950.99     21.35 o 
   2  18   1      261.09      230.52     11.41 o 
   3  18   1      167.54      155.29     10.19 o 
   4  18   1        5.36        5.07      5.73 o 
   5  18   1      397.29      397.99     17.79 o 
   6  18   1        1.92        3.31      7.61 o 
   7  18   1       37.88       25.65     13.74 o 
   8  18   1      277.30      272.41     24.60 o 
  -9  19   1      420.61      401.12     24.70 o 
  -8  19   1       15.22       27.64     10.86 o 
  -7  19   1      673.25      653.30     24.56 o 
  -6  19   1      255.28      254.95     13.76 o 
  -5  19   1       38.98       36.26      8.52 o 
  -4  19   1     1056.32     1016.23     23.28 o 
  -3  19   1      107.13      101.64      9.18 o 
  -2  19   1       23.91       31.50      6.33 o 
  -1  19   1      171.57      165.36      9.54 o 
   0  19   1      949.45      906.02     19.88 o 
   1  19   1        2.98       -1.75      5.70 o 
   2  19   1      480.32      486.81     15.92 o 
   3  19   1      862.86      836.27     21.29 o 
   4  19   1       22.19       29.23      7.04 o 
   5  19   1       21.84       20.66      7.77 o 
   6  19   1      496.23      471.06     20.91 o 
   7  19   1      214.41      206.73     21.17 o 
   8  19   1      194.24      176.83     21.00 o 
  -8  20   1      164.02      194.74     16.33 o 
  -7  20   1       33.33       33.51      9.17 o 
  -6  20   1     1067.35     1045.30     27.00 o 
  -5  20   1      303.52      286.71     15.20 o 
  -4  20   1     1434.80     1393.64     26.36 o 
  -3  20   1      620.14      600.55     20.25 o 
  -2  20   1      982.93      864.40     20.05 o 
  -1  20   1     3013.70     2975.72     40.86 o 
   0  20   1      206.74      218.09     10.97 o 
   1  20   1        6.00       13.64      6.65 o 
   2  20   1        4.99       11.14      6.59 o 
   3  20   1     1331.59     1370.46     28.44 o 
   4  20   1      112.01      105.65     10.86 o 
   5  20   1      793.31      770.82     25.85 o 
   6  20   1      363.77      320.90     25.03 o 
   7  20   1      181.73      203.36     18.20 o 
  -8  21   1      251.61      289.53     20.61 o 
  -7  21   1      337.87      350.57     18.10 o 
  -6  21   1      312.61      360.91     16.78 o 
  -5  21   1      347.86      338.02     18.34 o 
  -4  21   1      958.65      987.39     27.07 o 
  -3  21   1        9.47        9.28      7.63 o 
  -2  21   1     1221.80     1168.06     24.15 o 
  -1  21   1     1923.31     1808.11     30.90 o 
   0  21   1      506.83      514.35     16.16 o 
   1  21   1     1222.78     1132.28     25.77 o 
   2  21   1       40.50       40.58      8.08 o 
   3  21   1      445.22      417.44     16.28 o 
   4  21   1     1061.46     1043.35     28.13 o 
   5  21   1      107.61      116.78     11.04 o 
   6  21   1      367.48      371.13     24.76 o 
   7  21   1       15.10        7.01     13.92 o 
  -7  22   1      283.95      283.67     16.37 o 
  -6  22   1        3.45        2.91      8.63 o 
  -5  22   1      404.78      374.54     18.22 o 
  -4  22   1      589.77      561.71     24.54 o 
  -3  22   1        4.21       -2.94      7.56 o 
  -2  22   1      481.84      447.64     15.65 o 
  -1  22   1       15.55       19.59      7.38 o 
   0  22   1      327.67      309.67     14.34 o 
   1  22   1     2990.35     2869.73     50.35 o 
   2  22   1       19.08       14.58      7.32 o 
   3  22   1      715.09      705.06     23.48 o 
   4  22   1      102.56       82.73     11.68 o 
   5  22   1      191.34      226.21     14.82 o 
   6  22   1       80.76       79.44     14.31 o 
  -7  23   1       59.89       66.13     11.20 o 
  -6  23   1       90.05       96.82     12.46 o 
  -5  23   1      177.05      160.61     13.72 o 
  -4  23   1      800.58      738.72     24.85 o 
  -3  23   1      323.32      293.45     16.56 o 
  -2  23   1       48.38       51.65      8.49 o 
  -1  23   1      754.11      709.02     20.06 o 
   0  23   1       80.09       88.63      9.85 o 
   1  23   1      184.01      189.47     12.59 o 
   2  23   1      128.49      138.27     12.78 o 
   3  23   1      857.32      807.79     25.92 o 
   4  23   1       78.03       83.33     11.29 o 
   5  23   1       22.85       21.01     11.53 o 
   6  23   1        1.10        0.45     13.81 o 
  -6  24   1       64.68       63.30     11.72 o 
  -5  24   1        6.70       11.06      9.59 o 
  -4  24   1      145.32      125.10     13.50 o 
  -3  24   1       16.37       23.84      9.69 o 
  -2  24   1        0.11       -2.76      7.32 o 
  -1  24   1      174.73      157.17     11.55 o 
   0  24   1       91.29       73.32      9.69 o 
   1  24   1        3.79       14.52      8.98 o 
   2  24   1       14.06        6.84      9.39 o 
   3  24   1       21.99       24.88     10.05 o 
   4  24   1       86.79       67.68     11.26 o 
   5  24   1       26.34       28.91     14.91 o 
  -5  25   1      152.78      129.63     14.04 o 
  -4  25   1      286.35      303.80     17.92 o 
  -3  25   1      302.34      282.68     17.58 o 
  -2  25   1       40.85       41.59     10.47 o 
  -1  25   1        6.47        4.38      8.58 o 
   0  25   1      257.33      275.67     17.19 o 
   1  25   1       27.48       34.24     10.17 o 
   2  25   1       75.48       77.98     11.92 o 
   3  25   1      396.34      377.62     19.66 o 
   4  25   1        9.40       -6.62     10.26 o 
  -4  26   1      190.82      173.91     15.61 o 
  -3  26   1      211.95      196.74     15.96 o 
  -2  26   1       17.22        4.22     10.46 o 
  -1  26   1     1047.65     1034.73     29.10 o 
   0  26   1      422.24      442.80     21.37 o 
   1  26   1      175.43      216.94     16.13 o 
   2  26   1       23.54       36.09     10.90 o 
   3  26   1      388.16      388.74     22.84 o 
  -2  27   1      171.33      151.34     17.54 o 
  -1  27   1      490.71      488.58     40.53 o 
   0  27   1      704.26      716.27     30.79 o 
   1  27   1       43.72       30.21     13.20 o 
   2  27   1      579.56      640.28     29.55 o 
 -12   0   2       67.66       36.01     36.01 o 
 -11   0   2     1507.75     1528.51    110.84 o 
 -10   0   2      453.32      434.20     56.48 o 
  -9   0   2      148.48      127.48     21.69 o 
  -8   0   2      211.49      256.28     25.53 o 
  -7   0   2     7734.23     7432.39    168.77 o 
  -6   0   2     1716.95     1641.00     65.31 o 
  -5   0   2      250.26      417.76     23.58 o 
  -4   0   2    10250.80    11300.89    177.15 o 
  -3   0   2      166.23      244.97     10.95 o 
  -2   0   2     2680.23     2490.86     53.41 o 
  -1   0   2    67201.16    69611.08   1171.11 o 
   0   0   2    14403.10    15941.50    273.52 o 
   1   0   2     3360.42     3869.05     55.66 o 
   2   0   2     5488.98     5855.38     64.20 o 
   3   0   2     1351.16     1294.41     20.52 o 
   4   0   2      777.31      720.08     19.04 o 
   5   0   2     4970.76     5154.88     97.34 o 
   6   0   2      318.49      301.66     16.53 o 
   7   0   2       18.07       18.53     15.07 o 
   8   0   2     2240.29      913.58     88.96 o 
   9   0   2     1911.70     2167.45    111.55 o 
  10   0   2     1373.16     1616.77    100.25 o 
  11   0   2      463.06      527.37    141.91 o 
 -12   1   2      925.30      996.38     66.37 o 
 -11   1   2        8.06        1.39     19.45 o 
 -10   1   2      909.20      930.94     57.16 o 
  -9   1   2       81.61       76.70     15.89 o 
  -8   1   2     2369.40     2460.90     56.71 o 
  -7   1   2      824.68      836.18     28.37 o 
  -6   1   2     4630.63     4536.69     78.14 o 
  -5   1   2       87.75       97.92     11.02 o 
  -4   1   2     2488.66     2360.90     34.30 o 
  -3   1   2      321.76      319.85     10.27 o 
  -2   1   2      157.08      121.77      6.23 o 
  -1   1   2     1305.66     1272.34     20.82 o 
   0   1   2     1466.03     1746.26     24.36 o 
   1   1   2     1108.14     1111.91     14.20 o 
   2   1   2      807.56      738.05     11.62 o 
   3   1   2      440.60      437.42      8.15 o 
   4   1   2     8030.73     8647.95     88.00 o 
   5   1   2     1274.84     1288.42     35.86 o 
   6   1   2     1984.09     2038.40     34.82 o 
   7   1   2      279.14      299.36     16.15 o 
   8   1   2      438.80      183.91     35.65 o 
   9   1   2      699.51      784.32     71.66 o 
  10   1   2      684.63      295.06     39.89 o 
  11   1   2      366.46      371.59     53.70 o 
 -12   2   2       67.74       64.69     26.11 o 
 -11   2   2      645.89      670.14     51.30 o 
 -10   2   2        0.37        5.31     17.72 o 
  -9   2   2       22.87       14.44     12.99 o 
  -8   2   2        6.18       14.69     10.09 o 
  -7   2   2      210.83      187.51     14.63 o 
  -6   2   2      172.05      222.22     14.13 o 
  -5   2   2     4470.20     4763.62     68.33 o 
  -4   2   2     1985.84     2204.83     32.36 o 
  -3   2   2      127.34      116.03      5.93 o 
  -2   2   2      393.75      390.91      9.70 o 
  -1   2   2    49194.59    50393.16    606.06 o 
   0   2   2    32434.33    33661.96    290.94 o 
   1   2   2     1218.50     1194.43     15.86 o 
   2   2   2      193.32      226.53      6.62 o 
   3   2   2      512.30      454.85     10.57 o 
   4   2   2     1441.19     1522.59     25.48 o 
   5   2   2      127.43       87.84     12.36 o 
   6   2   2      232.55      273.76     13.55 o 
   7   2   2        3.88        8.42      7.11 o 
   8   2   2        1.87        6.67     11.28 o 
   9   2   2      100.28       77.13     26.90 o 
  10   2   2        1.05       11.09     12.71 o 
  11   2   2      345.76      234.72     37.93 o 
 -12   3   2       87.25       51.32     25.77 o 
 -11   3   2       37.38       36.71     21.69 o 
 -10   3   2      430.77      360.45     36.43 o 
  -9   3   2       35.49       30.52     13.98 o 
  -8   3   2      272.97      244.96     17.39 o 
  -7   3   2        0.78        1.74      7.67 o 
  -6   3   2     3783.63     4335.26     75.28 o 
  -5   3   2      645.01      718.35     19.19 o 
  -4   3   2     1147.56     1276.85     23.90 o 
  -3   3   2      151.16      196.82      7.34 o 
  -2   3   2       49.36       36.64      4.50 o 
  -1   3   2       52.58       67.94      3.76 o 
   0   3   2     5032.47     5244.80     58.68 o 
   1   3   2     1941.19     1986.86     21.73 o 
   2   3   2      193.14      209.28      5.72 o 
   3   3   2      451.51      445.39      9.37 o 
   4   3   2      181.07      229.15      6.07 o 
   5   3   2      518.70      561.32     12.76 o 
   6   3   2      149.44      144.14     19.10 o 
   7   3   2        4.23        0.55      7.16 o 
   8   3   2      302.44      385.54     34.24 o 
   9   3   2       51.10       46.57     15.08 o 
  10   3   2      288.88      279.85     65.42 o 
  11   3   2        4.65        5.28     15.85 o 
 -12   4   2       64.13       68.23     27.40 o 
 -11   4   2      156.05      157.67     30.40 o 
 -10   4   2       77.38       49.63     20.71 o 
  -9   4   2     2987.06     3001.29    104.49 o 
  -8   4   2       68.52       80.82     14.89 o 
  -7   4   2       59.44       74.51      8.20 o 
  -6   4   2      350.32      332.02     13.02 o 
  -5   4   2     2269.51     2293.79     34.02 o 
  -4   4   2       45.28       51.50      7.18 o 
  -3   4   2      117.23       82.48      5.74 o 
  -2   4   2      109.76      123.63      5.85 o 
  -1   4   2     3467.10     3980.59     42.15 o 
   0   4   2     9565.75    10296.43     96.77 o 
   1   4   2     1276.62     1307.38     17.01 o 
   2   4   2      212.95      201.67      6.14 o 
   3   4   2      562.72      532.43     10.71 o 
   4   4   2      770.23      844.48     12.45 o 
   5   4   2        2.82        0.05      3.03 o 
   6   4   2      189.76      214.91     13.94 o 
   7   4   2     2646.19     2910.03     94.98 o 
   8   4   2       10.45        1.90     11.35 o 
   9   4   2        3.42        8.05     13.00 o 
  10   4   2       83.33       62.32     15.96 o 
 -12   5   2      648.08      647.35     54.72 o 
 -11   5   2        0.03       -4.04     18.98 o 
 -10   5   2      377.54      358.48     28.62 o 
  -9   5   2        5.73        3.78     12.35 o 
  -8   5   2     1738.71     1848.93     63.54 o 
  -7   5   2      166.30      160.00     10.78 o 
  -6   5   2     3345.94     3314.14     50.65 o 
  -5   5   2      909.37      858.60     18.02 o 
  -4   5   2     3817.26     3820.44     63.56 o 
  -3   5   2     1260.26     1193.98     21.79 o 
  -2   5   2     3451.33     3324.62     36.13 o 
  -1   5   2      247.53      231.69      6.44 o 
   0   5   2    13225.27    13296.71    130.57 o 
   1   5   2      311.07      296.71      7.50 o 
   2   5   2    10236.58    10316.77    111.97 o 
   3   5   2     2376.59     2386.13     43.52 o 
   4   5   2       15.29        4.63      2.97 o 
   5   5   2     1770.64     1850.79     30.14 o 
   6   5   2     2561.64     2638.74     86.44 o 
   7   5   2      968.22     1003.00     32.14 o 
   8   5   2        7.96        7.20     13.04 o 
   9   5   2       85.44       54.70     26.80 o 
  10   5   2       95.98       87.43     23.34 o 
 -12   6   2       25.16       25.08     24.83 o 
 -11   6   2     1354.26     1371.40     73.58 o 
 -10   6   2      920.85      836.23     41.97 o 
  -9   6   2     2524.44     2555.24     73.37 o 
  -8   6   2      952.22      975.17     40.16 o 
  -7   6   2     2978.37     3080.67     50.10 o 
  -6   6   2        7.96        1.64      5.05 o 
  -5   6   2     6971.06     6967.34     89.92 o 
  -4   6   2       10.96       17.99      6.26 o 
  -3   6   2    11775.38    11933.78     99.77 o 
  -2   6   2     3234.23     3320.70     33.39 o 
  -1   6   2    12275.29    11943.18    102.74 o 
   0   6   2      579.45      504.31     11.97 o 
   1   6   2     6628.94     6291.68     69.11 o 
   2   6   2      852.70      751.69     13.47 o 
   3   6   2     7090.06     7329.35     92.01 o 
   4   6   2      211.47      190.85      8.07 o 
   5   6   2     1379.56     1356.58     25.23 o 
   6   6   2     1751.37     1796.73     40.25 o 
   7   6   2     2037.16     2233.54     52.09 o 
   8   6   2      900.30      439.78     43.13 o 
   9   6   2     1849.04     1212.22     93.19 o 
  10   6   2      408.41      405.01     72.76 o 
 -12   7   2      673.55      655.83     54.38 o 
 -11   7   2       19.91       26.43     20.85 o 
 -10   7   2       12.34      -10.00     12.90 o 
  -9   7   2       77.03       88.82     16.64 o 
  -8   7   2     8682.42     8845.34    168.58 o 
  -7   7   2       48.83       51.10     12.49 o 
  -6   7   2     1615.98     1573.42     30.05 o 
  -5   7   2       10.43        9.55      5.04 o 
  -4   7   2     6401.61     6567.29     81.75 o 
  -3   7   2     2101.47     2188.51     24.85 o 
  -2   7   2    13705.85    14406.11    126.18 o 
  -1   7   2       25.26        9.10      3.72 o 
   0   7   2     8726.79     8957.96     92.95 o 
   1   7   2     2946.23     2927.46     32.62 o 
   2   7   2     2992.53     3045.04     35.92 o 
   3   7   2     1011.72     1067.00     21.14 o 
   4   7   2     4150.14     4368.84     53.59 o 
   5   7   2      565.70      523.23     17.09 o 
   6   7   2     3005.91     3281.04     64.43 o 
   7   7   2      392.95      442.94     18.25 o 
   8   7   2       49.18       21.59      9.72 o 
   9   7   2      534.74      390.22    116.10 o 
  10   7   2      783.84      811.73     83.41 o 
 -12   8   2        1.70       12.00     31.77 o 
 -11   8   2      317.89      330.29     38.83 o 
 -10   8   2        1.01       12.05     14.19 o 
  -9   8   2     2091.93     2189.65     67.20 o 
  -8   8   2      500.21      484.23     28.61 o 
  -7   8   2     2656.73     2755.23     69.59 o 
  -6   8   2       32.65       35.62      6.25 o 
  -5   8   2      344.35      323.73     12.90 o 
  -4   8   2     1739.23     1730.67     26.76 o 
  -3   8   2      354.14      336.95      8.43 o 
  -2   8   2      644.64      637.02     12.46 o 
  -1   8   2     1125.36     1182.89     19.72 o 
   0   8   2      210.69      222.32      8.68 o 
   1   8   2     1297.82     1374.90     21.08 o 
   2   8   2      415.68      429.04     10.69 o 
   3   8   2       37.35       23.12      4.29 o 
   4   8   2      667.18      688.25     16.37 o 
   5   8   2     1766.26     1830.31     36.06 o 
   6   8   2      270.57      258.59     16.52 o 
   7   8   2      821.84      787.19     29.02 o 
   8   8   2        3.58       -8.79     10.25 o 
   9   8   2       27.70       24.33     12.81 o 
  10   8   2      188.85      199.67     47.12 o 
 -12   9   2       30.61       22.59     33.89 o 
 -11   9   2       94.77       79.07     43.77 o 
 -10   9   2      141.90      109.02     19.21 o 
  -9   9   2       19.60       18.98     14.33 o 
  -8   9   2     1924.65     1885.19     58.23 o 
  -7   9   2      155.02      129.70     16.22 o 
  -6   9   2      165.88      182.80     12.04 o 
  -5   9   2       13.40       12.60      4.93 o 
  -4   9   2      148.75      183.04      8.51 o 
  -3   9   2      252.56      262.53      9.91 o 
  -2   9   2     1008.05      969.04     19.38 o 
  -1   9   2      529.05      604.59     15.93 o 
   0   9   2      591.22      509.35     10.83 o 
   1   9   2       31.34       27.49      4.40 o 
   2   9   2       60.70       91.05      5.85 o 
   3   9   2        6.79        0.41      3.61 o 
   4   9   2       44.51       41.96      7.81 o 
   5   9   2       20.31       19.16      6.95 o 
   6   9   2      177.06      200.87     19.72 o 
   7   9   2       52.51       34.49     13.85 o 
   8   9   2      338.78      233.37     35.17 o 
   9   9   2       31.72       25.72     15.21 o 
  10   9   2        3.65       -3.94     19.89 o 
 -11  10   2      619.10      779.44     86.84 o 
 -10  10   2        3.71        3.50     20.12 o 
  -9  10   2     1028.95     1126.09     46.42 o 
  -8  10   2      253.47      274.14     22.75 o 
  -7  10   2     1466.21     1444.65     52.79 o 
  -6  10   2       13.80        5.42      6.48 o 
  -5  10   2     5371.21     5538.68     65.97 o 
  -4  10   2      271.99      293.86     10.70 o 
  -3  10   2     2313.08     2235.10     29.40 o 
  -2  10   2     3664.38     3896.22     57.99 o 
  -1  10   2     2278.95     2479.07     35.32 o 
   0  10   2       12.07       11.87      3.91 o 
   1  10   2     4285.06     4225.96     49.20 o 
   2  10   2      346.78      342.78     10.39 o 
   3  10   2     4420.58     4649.79     56.93 o 
   4  10   2      727.20      729.02     18.80 o 
   5  10   2      271.28      254.98     11.65 o 
   6  10   2      263.50      230.48     24.46 o 
   7  10   2      220.99      206.56     22.79 o 
   8  10   2      145.92      148.58     28.36 o 
   9  10   2      117.36      116.54     27.14 o 
  10  10   2        7.67       32.67     22.21 o 
 -11  11   2       13.97       -0.71     27.53 o 
 -10  11   2     1939.98     1858.93    129.91 o 
  -9  11   2        3.73        1.24     15.91 o 
  -8  11   2      252.50      272.75     29.00 o 
  -7  11   2      711.95      764.20     33.19 o 
  -6  11   2     5901.32     5878.44     90.85 o 
  -5  11   2        3.60        4.50      4.67 o 
  -4  11   2     8450.31     8415.73     92.34 o 
  -3  11   2       12.86       16.65      4.66 o 
  -2  11   2     1280.03     1098.95     21.94 o 
  -1  11   2     2858.82     2950.58     39.46 o 
   0  11   2     1664.04     1546.88     22.90 o 
   1  11   2     1231.65     1209.43     21.16 o 
   2  11   2     5461.18     5581.19     68.25 o 
   3  11   2      343.69      337.85     11.90 o 
   4  11   2      975.91      958.60     15.46 o 
   5  11   2      281.54      269.15     12.27 o 
   6  11   2     1095.00     1089.48     28.97 o 
   7  11   2      660.26      719.95     24.98 o 
   8  11   2     1389.80     1403.90     51.52 o 
   9  11   2      405.71      388.39    108.02 o 
  10  11   2      254.26      167.32     53.66 o 
 -11  12   2      685.20      771.67     88.96 o 
 -10  12   2        1.40        9.03     20.18 o 
  -9  12   2     1454.47     1467.77    169.09 o 
  -8  12   2        8.86       20.03     15.02 o 
  -7  12   2       21.39       16.55     14.42 o 
  -6  12   2      740.41      731.18     27.83 o 
  -5  12   2     3068.73     3209.34     45.01 o 
  -4  12   2      264.12      236.80     13.35 o 
  -3  12   2     2231.00     2246.01     32.78 o 
  -2  12   2       66.69       82.29      6.07 o 
  -1  12   2     9825.80     9881.98     99.00 o 
   0  12   2     1387.26     1312.82     21.15 o 
   1  12   2     1493.69     1403.32     22.01 o 
   2  12   2      260.74      235.80      9.42 o 
   3  12   2     2658.47     2657.34     39.44 o 
   4  12   2     1916.82     2012.40     29.70 o 
   5  12   2       63.99       55.49      9.09 o 
   6  12   2      421.26      468.70     19.32 o 
   7  12   2     1167.56     1329.14     35.06 o 
   8  12   2      942.87      981.85     37.69 o 
   9  12   2      421.72      515.79     36.01 o 
 -11  13   2        0.64       -2.82     29.65 o 
 -10  13   2      312.34      389.37     95.31 o 
  -9  13   2       40.44       45.10     20.02 o 
  -8  13   2     1196.47     1188.27     58.02 o 
  -7  13   2       62.67       48.33     17.28 o 
  -6  13   2      657.73      663.36     38.33 o 
  -5  13   2      415.98      417.06     16.77 o 
  -4  13   2      520.51      523.56     19.64 o 
  -3  13   2      813.53      713.03     16.26 o 
  -2  13   2      170.65      137.08      7.61 o 
  -1  13   2       91.90      112.89      7.54 o 
   0  13   2        7.73        6.32      4.41 o 
   1  13   2      190.17      162.89      7.82 o 
   2  13   2      960.36     1010.94     22.22 o 
   3  13   2     1576.31     1562.55     28.84 o 
   4  13   2     3291.20     3334.98     43.24 o 
   5  13   2      455.40      457.46     17.87 o 
   6  13   2      841.43      902.43     27.33 o 
   7  13   2      327.71      350.96     18.92 o 
   8  13   2        9.42       -1.96     11.27 o 
   9  13   2      389.27      398.92     60.40 o 
 -10  14   2      111.24       94.41     26.83 o 
  -9  14   2       32.32        0.98     18.12 o 
  -8  14   2        0.72       15.01     16.62 o 
  -7  14   2        2.08       -1.11     14.06 o 
  -6  14   2      229.62      261.81     18.83 o 
  -5  14   2      105.06      110.71     10.16 o 
  -4  14   2       84.40       78.95     11.53 o 
  -3  14   2      439.81      369.30     12.22 o 
  -2  14   2     1907.39     1971.36     26.30 o 
  -1  14   2      345.77      393.53     12.73 o 
   0  14   2       99.71       86.40      6.96 o 
   1  14   2      271.49      267.09     10.68 o 
   2  14   2     1575.27     1566.11     39.23 o 
   3  14   2      220.38      217.98      9.24 o 
   4  14   2       71.86       66.75     10.81 o 
   5  14   2      213.80      223.22     18.59 o 
   6  14   2       19.93       16.78      7.82 o 
   7  14   2       22.29       25.26     11.31 o 
   8  14   2       44.77       53.21     14.12 o 
   9  14   2      622.37      324.06     61.42 o 
 -10  15   2       22.70       10.80     21.90 o 
  -9  15   2       37.56       24.48     19.45 o 
  -8  15   2       23.57       16.44     16.94 o 
  -7  15   2      267.11      260.41     27.82 o 
  -6  15   2      880.67      850.14     37.63 o 
  -5  15   2       97.57      104.09     10.30 o 
  -4  15   2      864.96      867.09     25.66 o 
  -3  15   2        0.04        3.49      5.75 o 
  -2  15   2       29.10       39.53      5.42 o 
  -1  15   2       10.73       13.39      5.08 o 
   0  15   2       10.88        3.54      5.34 o 
   1  15   2       63.37       50.71      6.47 o 
   2  15   2     1437.32     1440.06     23.65 o 
   3  15   2       42.48       44.05      5.90 o 
   4  15   2      131.94      141.43      8.55 o 
   5  15   2       94.96       94.74     12.44 o 
   6  15   2        8.78       13.81      9.09 o 
   7  15   2        6.70       -0.67      9.20 o 
   8  15   2       10.03       10.19     12.93 o 
   9  15   2        4.32       -4.05     17.08 o 
 -10  16   2        0.28        3.29     20.18 o 
  -9  16   2       65.91       80.72     23.40 o 
  -8  16   2       86.19       74.22     21.54 o 
  -7  16   2      644.89      645.39     41.56 o 
  -6  16   2       18.93       20.74     11.75 o 
  -5  16   2      230.01      240.02     12.47 o 
  -4  16   2        0.23       -0.77      8.13 o 
  -3  16   2      376.71      334.00     12.13 o 
  -2  16   2      156.61      174.72      9.09 o 
  -1  16   2      105.39       90.51      7.91 o 
   0  16   2       35.62       26.49      6.14 o 
   1  16   2      145.25      136.06      7.61 o 
   2  16   2     3645.27     3550.51     43.17 o 
   3  16   2      394.56      411.22     12.63 o 
   4  16   2        0.88        1.76      5.39 o 
   5  16   2      529.31      560.32     49.32 o 
   6  16   2       17.69       11.86      9.72 o 
   7  16   2       29.84       18.08     10.65 o 
   8  16   2      103.77      104.83     18.00 o 
 -10  17   2      399.43      433.05     44.27 o 
  -9  17   2       20.91       35.46     21.18 o 
  -8  17   2     1143.16     1292.45     64.11 o 
  -7  17   2       69.67       68.42     19.34 o 
  -6  17   2       59.29       52.05     12.13 o 
  -5  17   2       26.99       21.41      7.24 o 
  -4  17   2     2631.78     2601.76     48.80 o 
  -3  17   2      235.44      204.16     10.37 o 
  -2  17   2     1239.01     1191.17     23.01 o 
  -1  17   2      170.78      165.74     10.69 o 
   0  17   2      762.52      703.68     20.22 o 
   1  17   2      606.68      545.52     14.87 o 
   2  17   2     1066.40     1058.39     28.58 o 
   3  17   2      152.37      143.06      9.13 o 
   4  17   2       91.56       93.98      8.59 o 
   5  17   2      550.93      594.10     47.08 o 
   6  17   2      809.75      880.78     53.18 o 
   7  17   2      159.17      166.65     32.44 o 
   8  17   2      219.40      212.04     35.50 o 
  -9  18   2     1403.61     1478.84    170.50 o 
  -8  18   2      150.45      115.05     24.24 o 
  -7  18   2      568.51      611.74     30.59 o 
  -6  18   2      513.08      456.81     21.59 o 
  -5  18   2     2340.20     2253.60     48.74 o 
  -4  18   2      670.62      648.99     32.81 o 
  -3  18   2      329.21      332.91     12.75 o 
  -2  18   2      123.19      122.69      8.86 o 
  -1  18   2      155.81      170.36     11.25 o 
   0  18   2      380.62      412.84     13.55 o 
   1  18   2     1279.99     1202.98     23.84 o 
   2  18   2      691.12      697.05     18.17 o 
   3  18   2     1393.17     1335.22     26.31 o 
   4  18   2      121.08      127.42      9.33 o 
   5  18   2      413.71      439.70     22.75 o 
   6  18   2     1004.38     1055.76     60.34 o 
   7  18   2     1246.54     1223.37     51.15 o 
   8  18   2      351.49      329.79     73.78 o 
  -9  19   2      113.81      131.22     19.91 o 
  -8  19   2      471.70      555.22     31.46 o 
  -7  19   2       75.54       80.33     15.92 o 
  -6  19   2      226.27      252.36     17.40 o 
  -5  19   2        0.75       -7.75      7.07 o 
  -4  19   2     2993.35     2904.97     50.70 o 
  -3  19   2       39.15       32.48      7.16 o 
  -2  19   2      159.46      193.77     11.30 o 
  -1  19   2      186.37      197.92     10.79 o 
   0  19   2      593.69      600.06     17.00 o 
   1  19   2      625.27      625.05     17.61 o 
   2  19   2     4177.69     4151.45     57.76 o 
   3  19   2      242.42      248.36     12.15 o 
   4  19   2       42.39       16.96      7.96 o 
   5  19   2       11.51       10.25      8.75 o 
   6  19   2      595.49      677.27     30.51 o 
   7  19   2      110.52      112.07     19.38 o 
  -8  20   2       12.79      -13.40     13.25 o 
  -7  20   2      355.72      284.82     22.23 o 
  -6  20   2       84.73       73.03     11.05 o 
  -5  20   2        1.03       -1.05      9.23 o 
  -4  20   2      148.46      170.57     13.28 o 
  -3  20   2      840.07      748.04     20.66 o 
  -2  20   2      185.48      201.29     10.46 o 
  -1  20   2     1323.14     1292.19     26.53 o 
   0  20   2       20.20       18.53      6.68 o 
   1  20   2      268.07      257.05     12.23 o 
   2  20   2      646.73      644.20     18.92 o 
   3  20   2       65.62       53.80      8.08 o 
   4  20   2        4.13        8.18      7.99 o 
   5  20   2       89.10       61.52     12.82 o 
   6  20   2       13.95       16.49     11.69 o 
   7  20   2       87.27      126.45     42.01 o 
  -8  21   2        1.38        6.90     10.21 o 
  -7  21   2       38.84       32.25      9.60 o 
  -6  21   2      211.27      191.08     14.84 o 
  -5  21   2        8.74        4.35     10.09 o 
  -4  21   2     1196.02     1216.81     41.78 o 
  -3  21   2       15.78       14.95      6.37 o 
  -2  21   2       68.57       60.94      7.90 o 
  -1  21   2       17.67       23.06      7.40 o 
   0  21   2      268.26      254.43     12.53 o 
   1  21   2        4.44       -4.28      6.07 o 
   2  21   2      320.17      338.94     14.51 o 
   3  21   2       18.42        5.52      6.62 o 
   4  21   2        1.80       -8.06      8.45 o 
   5  21   2      131.21      122.49     15.78 o 
   6  21   2       60.94       51.75     13.65 o 
  -7  22   2      575.20      625.14     22.78 o 
  -6  22   2        0.06       -4.70      8.66 o 
  -5  22   2      433.56      455.06     20.16 o 
  -4  22   2        7.13        0.89      8.48 o 
  -3  22   2       82.35       94.14     10.02 o 
  -2  22   2      272.24      273.13     12.71 o 
  -1  22   2     1119.02     1129.43     26.12 o 
   0  22   2       43.95       49.13      8.41 o 
   1  22   2       18.52       11.35      7.17 o 
   2  22   2       59.11       67.08      9.32 o 
   3  22   2      936.44      968.73     25.00 o 
   4  22   2      149.59      143.47     15.12 o 
   5  22   2      292.56      291.30     21.07 o 
   6  22   2      147.41      161.34     30.03 o 
  -7  23   2       74.74       93.84     17.94 o 
  -6  23   2      609.63      635.29     24.20 o 
  -5  23   2        0.30        0.65      9.19 o 
  -4  23   2      677.84      658.26     28.34 o 
  -3  23   2      121.37      121.08     10.06 o 
  -2  23   2     1587.13     1451.15     28.88 o 
  -1  23   2       82.39       82.87     10.10 o 
   0  23   2     1504.34     1466.36     31.20 o 
   1  23   2      124.83      144.91     13.71 o 
   2  23   2      354.56      383.07     16.38 o 
   3  23   2       53.05       48.93     10.00 o 
   4  23   2      417.32      445.53     22.97 o 
   5  23   2      177.37      229.76     22.13 o 
  -6  24   2      292.98      276.29     20.39 o 
  -5  24   2     1205.90     1139.59     38.26 o 
  -4  24   2       23.51       33.39      9.93 o 
  -3  24   2      447.68      470.34     18.22 o 
  -2  24   2       28.73       23.56      8.27 o 
  -1  24   2      857.34      900.99     24.94 o 
   0  24   2      123.58      157.17     12.45 o 
   1  24   2      669.70      770.26     23.18 o 
   2  24   2      252.87      267.61     16.42 o 
   3  24   2      540.40      552.66     24.95 o 
   4  24   2      244.91      248.40     18.95 o 
  -5  25   2       11.03       10.43     12.26 o 
  -4  25   2      105.14      108.56     13.22 o 
  -3  25   2      151.93      149.91     14.98 o 
  -2  25   2      468.85      409.91     17.94 o 
  -1  25   2      118.37      131.25     11.95 o 
   0  25   2      153.57      143.90     12.46 o 
   1  25   2       39.82       41.85      9.77 o 
   2  25   2       52.95       46.35     10.60 o 
   3  25   2      181.83      166.95     20.20 o 
  -3  26   2       10.01        6.36      9.82 o 
  -2  26   2       10.67        7.66      9.05 o 
  -1  26   2        4.57        2.91      8.55 o 
   0  26   2      313.74      313.33     16.67 o 
   1  26   2       20.68       16.19      9.69 o 
   2  26   2        0.76        1.77     17.83 o 
 -12   1   3      183.36      218.97     36.13 o 
 -11   1   3      548.42      518.24     46.92 o 
 -10   1   3       41.59       53.19     20.45 o 
  -9   1   3      186.52      223.21     29.90 o 
  -8   1   3     1290.84     1170.93     59.16 o 
  -7   1   3      349.58      318.77     17.40 o 
  -6   1   3      145.75      152.22     11.27 o 
  -5   1   3        6.49       11.88      5.83 o 
  -4   1   3      151.10      142.17      8.79 o 
  -3   1   3     7825.72     7652.76     78.95 o 
  -2   1   3      282.77      287.92     10.01 o 
  -1   1   3      312.10      314.77     12.74 o 
   0   1   3      504.38      495.83     16.17 o 
   1   1   3       10.80        7.12      2.84 o 
   2   1   3      173.98      163.68      5.83 o 
   3   1   3     2056.39     2185.49     24.92 o 
   4   1   3      153.48      151.88      6.03 o 
   5   1   3     1751.78     1856.66     28.21 o 
   6   1   3      144.88      151.23      9.71 o 
   7   1   3       83.41       55.52     35.16 o 
   8   1   3      129.28      107.03     51.05 o 
   9   1   3       25.73       15.49     14.58 o 
  10   1   3      199.82      134.82     72.76 o 
 -12   2   3      529.59      548.58     51.65 o 
 -11   2   3      206.16      180.14     31.63 o 
 -10   2   3     1170.48     1117.82     64.15 o 
  -9   2   3      796.48      775.82     50.41 o 
  -8   2   3     2503.28     2353.75    101.31 o 
  -7   2   3      203.01      231.84     19.31 o 
  -6   2   3     3895.34     3805.09     65.87 o 
  -5   2   3       20.12       13.95      5.87 o 
  -4   2   3      543.24      478.14     12.83 o 
  -3   2   3      354.91      349.89      9.48 o 
  -2   2   3     3737.81     3549.89     57.53 o 
  -1   2   3     1615.11     1735.28     25.50 o 
   0   2   3     4745.54     4667.52     48.16 o 
   1   2   3      186.03      199.58      6.57 o 
   2   2   3     2714.76     2628.66     32.99 o 
   3   2   3      374.42      381.97     10.13 o 
   4   2   3      696.18      698.83     12.66 o 
   5   2   3      273.93      318.19     10.56 o 
   7   2   3      294.26      327.36     22.02 o 
   8   2   3      313.95      385.21     31.76 o 
   9   2   3        3.30        6.41     14.09 o 
  10   2   3      399.59      462.79    122.73 o 
 -12   3   3      494.53      509.12     74.48 o 
 -11   3   3      660.50      591.53     62.83 o 
 -10   3   3        2.56        9.18     18.60 o 
  -9   3   3     3067.03     2917.03     70.59 o 
  -8   3   3       16.89        6.34      8.95 o 
  -7   3   3     3016.96     3028.48    153.52 o 
  -6   3   3     1508.97     1572.89     32.67 o 
  -5   3   3     5061.52     5029.67     70.06 o 
  -4   3   3      580.17      534.21     13.96 o 
  -3   3   3     3397.10     3268.83     50.13 o 
  -2   3   3     1219.75     1224.70     23.93 o 
  -1   3   3     8208.11     7784.69     83.37 o 
   0   3   3      835.49      902.02     21.35 o 
   1   3   3      989.43      883.03     15.03 o 
   2   3   3      156.83      180.53      6.95 o 
   3   3   3     3779.98     3935.64     56.57 o 
   4   3   3      990.96      998.34     24.09 o 
   5   3   3     1818.38     1904.40     29.18 o 
   6   3   3      382.04      435.93     27.94 o 
   7   3   3      238.57      259.67     16.96 o 
   8   3   3       59.49       28.58     19.26 o 
  10   3   3        0.36       13.56     20.74 o 
 -12   4   3      652.05      578.61     63.54 o 
 -11   4   3        1.64        8.66     18.60 o 
 -10   4   3       61.01       43.70     20.81 o 
  -9   4   3     1547.54     1553.78     47.77 o 
  -8   4   3     1078.50     1058.45     36.70 o 
  -7   4   3      232.27      224.46     19.16 o 
  -6   4   3     2888.18     2998.57     49.86 o 
  -5   4   3       40.95       22.56      6.20 o 
  -4   4   3     6071.43     6035.69     84.41 o 
  -3   4   3      386.94      427.96     11.33 o 
  -2   4   3     8045.83     8292.94     81.61 o 
  -1   4   3     1415.23     1441.57     23.24 o 
   0   4   3     2409.14     2217.78     35.87 o 
   1   4   3      547.06      601.50     15.27 o 
   2   4   3      473.66      425.10     10.68 o 
   3   4   3     2087.60     2297.46     40.36 o 
   4   4   3     4691.82     4645.36     50.53 o 
   5   4   3       74.62       98.08      6.90 o 
   7   4   3      468.24      488.73     22.80 o 
   9   4   3        4.13       -5.20     14.81 o 
  10   4   3      639.43       73.56     65.66 o 
 -12   5   3       96.36      101.12     28.67 o 
 -11   5   3       20.08       33.39     32.48 o 
 -10   5   3      348.83      329.73     52.24 o 
  -9   5   3       26.69       40.34     18.60 o 
  -8   5   3       75.58       79.51     11.24 o 
  -7   5   3     1130.47     1136.00     41.63 o 
  -6   5   3      488.64      545.25     22.14 o 
  -5   5   3       79.16      103.99      8.72 o 
  -4   5   3      121.28      147.14      8.79 o 
  -3   5   3      643.35      593.77     14.04 o 
  -2   5   3     1638.84     1724.11     22.10 o 
  -1   5   3     3155.93     3412.81     39.67 o 
   0   5   3       74.50       88.53      7.36 o 
   1   5   3     6807.35     6891.70     86.90 o 
   2   5   3      130.31      162.89      7.20 o 
   3   5   3     4342.22     4806.93     55.13 o 
   4   5   3      528.08      595.42     16.85 o 
   5   5   3      149.48      140.96      7.75 o 
   6   5   3       10.27        0.20      6.42 o 
   7   5   3      135.55      138.06     22.51 o 
   8   5   3        7.51       -7.10     12.48 o 
   9   5   3      541.62      613.52     57.89 o 
  10   5   3        2.98       13.81     20.63 o 
 -12   6   3       11.09       -5.27     23.32 o 
 -11   6   3        0.89       -3.88     20.47 o 
 -10   6   3        9.18        4.94     17.47 o 
  -9   6   3      202.75      198.06     28.94 o 
  -8   6   3       26.90       26.08      9.19 o 
  -7   6   3        4.80        8.14      7.52 o 
  -6   6   3       86.54      121.26     11.94 o 
  -5   6   3     1206.23     1241.56     27.16 o 
  -4   6   3      868.05      944.27     21.58 o 
  -3   6   3      604.32      612.19     14.40 o 
  -2   6   3      105.29       99.50      5.50 o 
  -1   6   3        0.07        2.51      3.60 o 
   0   6   3      244.34      290.04      9.87 o 
   1   6   3     1747.52     1908.59     27.31 o 
   2   6   3        2.58        1.89      3.62 o 
   3   6   3       28.69       18.48      6.54 o 
   4   6   3        2.39        6.78      4.64 o 
   5   6   3        5.67        3.51      5.47 o 
   6   6   3      109.04       94.94     14.93 o 
   7   6   3       83.42       80.35     24.84 o 
   8   6   3       33.17       14.56     11.89 o 
   9   6   3       29.69        5.42     14.65 o 
 -12   7   3      118.56      154.64     32.35 o 
 -11   7   3       80.69       91.85     26.74 o 
 -10   7   3       67.17       72.60     23.90 o 
  -9   7   3       13.97       20.18     18.66 o 
  -8   7   3       50.14       46.96     14.39 o 
  -7   7   3      669.24      666.59     24.25 o 
  -6   7   3       16.44       26.32      9.04 o 
  -5   7   3     1354.18     1375.73     29.14 o 
  -4   7   3      220.30      207.26     10.20 o 
  -3   7   3       46.95       42.53      5.37 o 
  -2   7   3      528.47      535.74     12.60 o 
  -1   7   3     3446.50     3650.28     43.35 o 
   0   7   3      161.27      166.25      7.43 o 
   1   7   3    11048.84    11379.43    162.74 o 
   2   7   3      563.19      597.81     16.21 o 
   3   7   3      558.74      508.10     15.65 o 
   4   7   3       24.73       15.37      5.07 o 
   5   7   3        4.96       -2.66      5.14 o 
   6   7   3       33.28       25.59      7.33 o 
   7   7   3      672.21      752.34     31.89 o 
   8   7   3        1.21        5.35      9.58 o 
   9   7   3      153.70      109.24     44.12 o 
 -12   8   3       53.12       47.02     24.53 o 
 -11   8   3      154.02      183.07     31.53 o 
 -10   8   3     1930.51     1918.50     86.35 o 
  -9   8   3        6.51       12.71     18.32 o 
  -8   8   3      516.00      512.03     30.70 o 
  -7   8   3        1.22        8.16      8.38 o 
  -6   8   3      606.78      569.52     19.39 o 
  -5   8   3     1541.03     1658.24     32.99 o 
  -4   8   3     3992.14     3991.59     49.34 o 
  -3   8   3      432.89      430.06     12.77 o 
  -2   8   3     4951.38     4850.61     53.40 o 
  -1   8   3       35.80       42.78      4.77 o 
   0   8   3      855.42      815.61     19.13 o 
   1   8   3     1531.15     1643.02     30.49 o 
   3   8   3        5.81        2.81      4.62 o 
   4   8   3     2280.46     2470.19     40.27 o 
   5   8   3        8.55        4.31      5.75 o 
   6   8   3     1636.03     1779.13     37.17 o 
   7   8   3       14.58       -2.29      8.95 o 
   8   8   3     1049.92     1131.74     84.72 o 
   9   8   3       12.35       11.17     14.63 o 
 -11   9   3      771.24      820.34     57.80 o 
 -10   9   3       42.19       82.65     24.08 o 
  -9   9   3      478.38      531.24     42.56 o 
  -8   9   3      111.22      119.73     18.02 o 
  -7   9   3     3936.68     4112.64     73.34 o 
  -6   9   3        2.62        3.90      6.60 o 
  -5   9   3     5497.04     5750.95     68.45 o 
  -4   9   3      142.35      141.85      6.82 o 
  -3   9   3     1393.61     1268.62     23.31 o 
  -2   9   3      289.79      278.22     10.56 o 
  -1   9   3     2982.94     2879.07     38.60 o 
   0   9   3        7.29        2.86      4.89 o 
   1   9   3     1260.59     1171.19     20.28 o 
   2   9   3      980.41     1089.84     19.00 o 
   3   9   3     1140.37     1067.80     22.51 o 
   4   9   3       28.91        9.48     10.84 o 
   5   9   3     4476.12     4749.55     70.58 o 
   6   9   3      101.32      125.65     17.86 o 
   7   9   3     1849.72     2025.73     44.63 o 
   8   9   3       63.68       33.77     11.71 o 
   9   9   3      805.93      753.82     47.74 o 
 -11  10   3      146.13      199.10     50.13 o 
 -10  10   3      229.93      191.33     49.42 o 
  -9  10   3      345.15      348.74     35.62 o 
  -8  10   3     2362.60     2408.24     69.63 o 
  -7  10   3      112.08      108.66     12.09 o 
  -6  10   3      692.40      704.13     19.75 o 
  -5  10   3      426.44      435.27     13.66 o 
  -4  10   3      152.02      158.57      7.24 o 
  -3  10   3      877.40      971.17     20.51 o 
  -2  10   3     2189.52     2179.47     33.11 o 
  -1  10   3     1790.58     1958.34     30.37 o 
   0  10   3     2903.93     2735.17     35.34 o 
   1  10   3        0.60       -1.42      4.12 o 
   2  10   3     2476.36     2579.95     36.34 o 
   3  10   3        9.49        4.97      3.50 o 
   5  10   3       47.41       34.44     14.63 o 
   6  10   3      564.09      645.62     34.09 o 
   7  10   3       13.25        6.30      7.98 o 
   8  10   3      867.45     1074.73     38.89 o 
   9  10   3        2.98        0.18     23.71 o 
 -11  11   3      429.22      449.02     72.01 o 
 -10  11   3        4.53       38.83     34.59 o 
  -9  11   3      112.59      139.79     41.65 o 
  -8  11   3       42.60       31.76     14.31 o 
  -7  11   3      251.74      251.94     16.08 o 
  -6  11   3       67.66       58.56      7.95 o 
  -5  11   3      495.30      480.41     16.35 o 
  -4  11   3       62.03       67.30      5.78 o 
  -3  11   3     1472.43     1478.67     29.01 o 
  -2  11   3      616.16      710.38     17.49 o 
  -1  11   3     2248.42     2264.22     34.27 o 
   0  11   3      691.14      718.05     14.93 o 
   1  11   3       56.74       55.84      6.03 o 
   2  11   3       56.10       40.93      7.84 o 
   3  11   3      646.69      680.53     22.54 o 
   4  11   3       60.68       38.78     17.66 o 
   5  11   3       27.31       16.58      7.73 o 
   6  11   3        2.91       -0.70      8.40 o 
   7  11   3       32.39       22.94     12.64 o 
   8  11   3       12.19        3.72     10.93 o 
   9  11   3       38.13        8.17     23.68 o 
 -11  12   3       43.03       97.43     43.07 o 
 -10  12   3       16.90       17.65     32.48 o 
  -9  12   3      123.99      102.37     36.01 o 
  -8  12   3        0.34        5.09     16.58 o 
  -7  12   3     1062.96     1074.33     32.02 o 
  -6  12   3       76.26       78.72      8.67 o 
  -5  12   3      391.87      438.75     16.17 o 
  -4  12   3      158.68      161.96      7.94 o 
  -3  12   3        1.39        1.29      4.58 o 
  -2  12   3      238.26      244.60     11.63 o 
  -1  12   3       53.71       58.14      6.36 o 
   0  12   3     1510.94     1545.62     24.67 o 
   1  12   3      152.38      151.02      8.38 o 
   2  12   3      219.27      238.25      9.88 o 
   3  12   3      364.01      385.18     17.68 o 
   4  12   3       90.84       86.98     11.92 o 
   5  12   3       34.33       35.65      8.22 o 
   6  12   3      130.86      129.14     19.89 o 
   7  12   3       97.20      100.71     17.12 o 
   8  12   3       30.96       32.97     12.37 o 
 -11  13   3      149.12      180.03     48.71 o 
 -10  13   3      313.42      296.52     57.89 o 
  -9  13   3      788.12      732.13     79.78 o 
  -8  13   3      194.73      202.49     49.42 o 
  -7  13   3     1063.26     1041.98     52.24 o 
  -6  13   3      345.36      367.72     16.86 o 
  -5  13   3      620.44      664.40     20.22 o 
  -4  13   3      178.07      176.25      9.27 o 
  -3  13   3     2466.47     2499.33     34.71 o 
  -2  13   3       30.74       18.66      6.57 o 
  -1  13   3       97.83       86.50      7.02 o 
   0  13   3       27.09       27.43      5.41 o 
   1  13   3      807.70      872.46     19.55 o 
   2  13   3      226.33      227.41     10.24 o 
   3  13   3     2552.08     2718.25     58.08 o 
   4  13   3      294.93      306.42     18.88 o 
   5  13   3      669.35      744.05     23.31 o 
   6  13   3       93.58       71.43     17.78 o 
   7  13   3       82.13       96.99     23.67 o 
   8  13   3       47.67       45.80     14.26 o 
 -10  14   3      423.33      497.74     69.90 o 
  -9  14   3     1387.88     1164.21    100.96 o 
  -8  14   3      208.53      208.40     28.67 o 
  -7  14   3       35.96       51.70     18.48 o 
  -6  14   3     1214.59     1308.17     40.17 o 
  -5  14   3      108.08      108.15     11.51 o 
  -4  14   3     3857.44     4061.72     49.54 o 
  -3  14   3      156.73      141.27      8.02 o 
  -2  14   3      670.86      639.88     17.86 o 
  -1  14   3       79.16       62.31      7.07 o 
   0  14   3     1654.05     1648.49     26.79 o 
   1  14   3        6.35        5.88      5.00 o 
   2  14   3      968.17     1015.82     23.31 o 
   3  14   3       32.67       17.46      9.85 o 
   4  14   3        8.10        6.56      7.94 o 
   5  14   3        1.07        1.06      7.48 o 
   6  14   3     1478.60     1633.26     50.06 o 
   7  14   3       28.47       42.28     10.68 o 
   8  14   3      361.52      418.76     30.20 o 
 -10  15   3       57.32       57.19     40.24 o 
  -9  15   3     1172.60     1122.56     98.84 o 
  -8  15   3       64.28       63.54     33.18 o 
  -7  15   3     2320.85     2345.69     83.93 o 
  -6  15   3      437.89      455.11     20.01 o 
  -5  15   3      797.88      806.54     26.10 o 
  -4  15   3      610.32      585.97     17.32 o 
  -3  15   3     1293.73     1254.85     31.18 o 
  -2  15   3        4.37        4.94      5.14 o 
  -1  15   3      683.43      676.33     17.97 o 
   0  15   3       65.53       73.16      8.79 o 
   1  15   3     2564.82     2478.99     37.35 o 
   2  15   3      120.06      109.34     12.64 o 
   3  15   3      448.09      474.39     36.10 o 
   4  15   3      276.40      304.79     14.33 o 
   5  15   3      412.97      466.55     19.43 o 
   6  15   3        5.20        3.39      8.87 o 
   7  15   3      745.38      830.31     32.00 o 
   8  15   3        0.23        3.53     17.68 o 
 -10  16   3      720.57      648.82     84.02 o 
  -9  16   3      134.93      131.32     44.48 o 
  -8  16   3      336.63      372.07     57.19 o 
  -7  16   3      346.08      398.16     34.93 o 
  -6  16   3      719.79      687.68     21.44 o 
  -5  16   3      281.58      271.07     19.06 o 
  -4  16   3     2206.88     2141.43     40.33 o 
  -3  16   3      353.68      318.91     17.53 o 
  -2  16   3      996.11      966.52     22.52 o 
  -1  16   3       55.65       54.05      7.12 o 
   0  16   3      681.41      665.87     19.60 o 
   1  16   3      762.98      743.66     21.15 o 
   2  16   3      849.89      843.67     22.31 o 
   3  16   3        2.49        4.79      9.36 o 
   4  16   3       91.39       80.45     11.24 o 
   5  16   3       60.57       57.73     13.96 o 
   6  16   3      903.31     1011.66     34.33 o 
   7  16   3       17.70       12.27     11.05 o 
  -9  17   3      188.20      232.98     50.13 o 
  -8  17   3        5.20       -0.71     26.12 o 
  -7  17   3        9.76        5.79     17.39 o 
  -6  17   3      129.80      143.98     11.63 o 
  -5  17   3      680.86      676.52     30.90 o 
  -4  17   3      115.64      115.68     11.96 o 
  -3  17   3        9.64       11.44      6.63 o 
  -2  17   3       48.20       41.09      7.54 o 
  -1  17   3      204.60      167.51     11.38 o 
   0  17   3       44.97       27.77      7.74 o 
   1  17   3     1520.12     1608.72     30.24 o 
   2  17   3        1.90        6.77      7.11 o 
   3  17   3     1018.21     1034.07     42.40 o 
   4  17   3       32.45       26.22      8.68 o 
   5  17   3      152.71      172.02     15.00 o 
   6  17   3      108.49       85.07     29.65 o 
   7  17   3       58.53       93.95     14.20 o 
  -9  18   3        5.15      -16.24     30.36 o 
  -8  18   3       31.60       36.71     32.48 o 
  -7  18   3      205.75      206.53     34.24 o 
  -6  18   3       42.27       39.77      9.19 o 
  -5  18   3      164.22      179.49     18.59 o 
  -4  18   3      180.97      168.35     14.09 o 
  -3  18   3        0.12       -7.61      6.22 o 
  -2  18   3      253.98      276.52     13.68 o 
  -1  18   3       16.41       25.72      7.84 o 
   0  18   3      127.99      111.14     10.46 o 
   1  18   3       23.66       45.28     12.45 o 
   2  18   3       10.11       13.28      8.09 o 
   3  18   3      207.95      201.40     20.43 o 
   4  18   3      149.33      160.55     14.30 o 
   5  18   3       11.13       25.33     10.04 o 
   6  18   3       24.76       16.89     10.25 o 
   7  18   3      160.17      128.82     40.03 o 
  -8  19   3      181.66      194.15     49.42 o 
  -7  19   3      541.29      527.39     64.25 o 
  -6  19   3        6.46        3.08     12.45 o 
  -5  19   3      780.51      836.25     41.21 o 
  -4  19   3       86.89       75.50     10.95 o 
  -3  19   3        6.43        6.96      7.05 o 
  -2  19   3        5.50        0.81      7.54 o 
  -1  19   3      973.99     1003.11     26.32 o 
   0  19   3       36.48       38.52      8.81 o 
   1  19   3      349.45      354.06     17.67 o 
   2  19   3      715.05      716.27     29.95 o 
   3  19   3       82.75       69.25     13.48 o 
   4  19   3       48.08       49.09      9.84 o 
   5  19   3      296.02      320.15     20.53 o 
   6  19   3       14.30        8.90     10.41 o 
  -8  20   3      478.88      607.17     73.43 o 
  -7  20   3        2.52       -2.12     27.53 o 
  -6  20   3      400.35      393.84     27.01 o 
  -5  20   3      515.70      477.14     26.63 o 
  -4  20   3      372.09      379.08     16.10 o 
  -3  20   3      474.78      401.02     18.07 o 
  -2  20   3      730.18      816.27     24.46 o 
  -1  20   3      111.59      106.19     11.35 o 
   0  20   3     1299.28     1264.12     33.66 o 
   1  20   3      772.21      726.81     23.54 o 
   2  20   3     1402.21     1493.77     35.08 o 
   3  20   3       58.39       48.64      9.66 o 
   4  20   3      686.67      759.46     26.16 o 
   5  20   3       16.52       14.86      9.60 o 
   6  20   3      183.06      212.88     24.90 o 
  -7  21   3      549.75      628.86     42.00 o 
  -6  21   3        0.77       -2.26     12.98 o 
  -5  21   3     1407.05     1431.03    110.84 o 
  -4  21   3       44.49       21.48      8.88 o 
  -3  21   3     1841.49     1720.29     37.52 o 
  -2  21   3      129.15      102.38     11.61 o 
  -1  21   3      236.42      255.55     15.07 o 
   0  21   3        2.64       -1.33      6.81 o 
   1  21   3      287.92      305.57     14.27 o 
   2  21   3      217.43      198.61     14.45 o 
   3  21   3     1186.91     1264.99     34.36 o 
   4  21   3        5.80        2.66      8.87 o 
   5  21   3      119.41      122.27     17.71 o 
  -7  22   3      110.93       83.30     17.90 o 
  -6  22   3      638.70      634.78     71.66 o 
  -5  22   3      119.40      108.02     16.42 o 
  -4  22   3      103.72       96.51     16.04 o 
  -3  22   3        0.51       11.29      8.83 o 
  -2  22   3      570.88      549.50     21.52 o 
  -1  22   3       84.47       92.94     12.61 o 
   0  22   3     1102.74     1128.54     27.57 o 
   1  22   3       39.14       43.36      8.65 o 
   2  22   3      441.71      502.83     21.71 o 
   3  22   3       52.45       49.76     11.62 o 
   4  22   3      113.69      128.17     19.31 o 
  -6  23   3        0.32       -3.36     15.67 o 
  -5  23   3       23.35       20.65     13.44 o 
  -4  23   3       86.35       82.76     12.84 o 
  -3  23   3        8.29        9.21     10.22 o 
  -2  23   3       60.82       73.62     12.26 o 
  -1  23   3      418.71      409.71     17.59 o 
   0  23   3       15.28       11.78      7.81 o 
   1  23   3       30.69       18.17      9.33 o 
   2  23   3       89.93       86.39     12.06 o 
   3  23   3       55.93       61.47     11.57 o 
   4  23   3       22.55       27.46     11.37 o 
  -5  24   3       29.72       24.94     13.71 o 
  -4  24   3        5.05       10.53     10.51 o 
  -3  24   3       36.92       25.72      9.78 o 
  -2  24   3      120.10      113.07     12.00 o 
  -1  24   3       92.42       91.89     11.43 o 
   0  24   3       20.58       20.27      8.97 o 
   1  24   3       24.64       14.08     13.16 o 
   2  24   3       22.33       17.80     10.71 o 
   3  24   3       19.73       23.46     10.94 o 
  -4  25   3       49.20       66.22     14.94 o 
  -3  25   3       65.39       72.85     11.01 o 
  -2  25   3       36.47       30.36      9.78 o 
  -1  25   3     1084.25     1074.69     30.05 o 
   0  25   3        3.47        2.52      9.05 o 
   1  25   3      403.49      449.59     26.66 o 
 -12   0   4      452.68      472.32     69.90 o 
 -11   0   4     1029.38      891.69     88.96 o 
 -10   0   4      302.57      245.69     49.42 o 
  -9   0   4        3.47       -2.82     25.42 o 
  -8   0   4     2384.24     2352.43    130.61 o 
  -7   0   4       57.71       39.54     27.53 o 
  -6   0   4     2434.28     2497.16    125.67 o 
  -5   0   4     2733.85     2530.35     66.39 o 
  -4   0   4     3637.89     3860.66     73.78 o 
  -3   0   4     1750.84     1644.39     32.11 o 
  -2   0   4    24481.93    24326.96    424.48 o 
  -1   0   4     3223.32     2987.31     84.02 o 
   0   0   4      329.64      411.96     24.05 o 
   1   0   4     3346.16     3407.27     83.07 o 
   2   0   4     1847.01     1979.89     41.91 o 
   3   0   4     1643.45     1565.24     31.96 o 
   4   0   4        2.32        3.71      8.38 o 
   5   0   4      279.94      274.14     18.83 o 
   6   0   4       45.45       49.74     68.13 o 
   9   0   4      129.06       15.53     36.71 o 
 -12   1   4       25.01       28.95     25.71 o 
 -11   1   4      665.04      728.86    121.43 o 
 -10   1   4      330.66      270.23     35.69 o 
  -9   1   4     1566.07     1567.13     86.13 o 
  -8   1   4     1513.86     1590.17     73.63 o 
  -7   1   4     2949.35     2955.74     71.69 o 
  -6   1   4      493.51      524.79     23.13 o 
  -5   1   4      873.37      810.06     22.67 o 
  -4   1   4      141.22      125.93      9.23 o 
  -3   1   4      751.44      693.81     13.11 o 
  -2   1   4     1592.82     1504.43     25.53 o 
  -1   1   4      339.02      291.64      9.21 o 
   0   1   4      959.40      876.60     25.14 o 
   1   1   4     1434.93     1416.90     23.55 o 
   2   1   4      903.79      922.56     18.98 o 
   3   1   4     1896.43     2079.80     27.26 o 
   4   1   4     2161.67     2282.75     40.33 o 
   5   1   4      421.35      463.38     16.98 o 
   6   1   4      532.53      531.63     44.48 o 
   7   1   4       42.96       17.19     17.43 o 
   8   1   4      338.69      414.25     34.95 o 
   9   1   4       79.67       -9.14     23.71 o 
 -12   2   4      334.24      356.14     44.86 o 
 -11   2   4       67.51       69.94     26.04 o 
 -10   2   4      416.91      335.13     38.40 o 
  -9   2   4        0.93       -4.86     10.70 o 
  -8   2   4      477.59      455.51     26.43 o 
  -7   2   4      523.24      503.63     26.71 o 
  -6   2   4        1.51       -0.01      8.73 o 
  -5   2   4       28.76       30.60      6.75 o 
  -4   2   4      849.85      924.84     22.73 o 
  -3   2   4     2027.96     1884.34     34.62 o 
  -2   2   4     6372.80     6614.92     77.15 o 
  -1   2   4     1140.72     1050.12     20.73 o 
   0   2   4     1080.69     1135.66     20.94 o 
   1   2   4        1.74       -0.95      3.45 o 
   2   2   4       47.02       39.79      6.65 o 
   3   2   4      620.09      632.60     15.44 o 
   4   2   4      893.41      893.21     25.48 o 
   5   2   4       91.26       68.42     16.27 o 
   6   2   4      159.85      186.72     15.48 o 
   7   2   4      180.79      183.55     74.39 o 
   8   2   4        3.24        5.46     13.95 o 
   9   2   4      318.87       -1.12     25.95 o 
 -12   3   4       78.23       58.50     27.04 o 
 -11   3   4        2.49       -9.18     19.85 o 
 -10   3   4      279.15      212.12     33.06 o 
  -9   3   4       17.58       -4.53     17.72 o 
  -8   3   4       35.65       23.86     11.22 o 
  -7   3   4        3.42       -2.22      9.42 o 
  -6   3   4       31.65       20.99     10.02 o 
  -5   3   4      441.90      482.74     19.26 o 
  -4   3   4      193.56      203.79     10.74 o 
  -3   3   4      490.48      528.18     17.07 o 
  -2   3   4        3.55       -1.55      4.86 o 
  -1   3   4     1379.00     1440.21     25.19 o 
   0   3   4      779.90      745.89     14.97 o 
   1   3   4     2564.91     2638.48     33.33 o 
   2   3   4       31.51       29.33      4.67 o 
   3   3   4      281.25      299.44     11.15 o 
   4   3   4       65.07       51.16     14.53 o 
   5   3   4      100.31       92.98     11.74 o 
   6   3   4      306.20      355.73     19.81 o 
   7   3   4      202.96      139.89     64.40 o 
   8   3   4       26.73       14.80     14.37 o 
   9   3   4       10.72       -4.58     24.45 o 
 -12   4   4      202.91      241.77     38.40 o 
 -11   4   4       52.52       32.15     23.71 o 
 -10   4   4      744.26      781.49     53.27 o 
  -9   4   4       31.25       31.46     20.21 o 
  -8   4   4      356.46      338.12     26.14 o 
  -7   4   4      383.80      400.90     23.89 o 
  -6   4   4     1287.29     1234.51     40.76 o 
  -5   4   4       16.06       14.86      6.31 o 
  -4   4   4      165.39      152.81      9.63 o 
  -3   4   4      616.16      582.80     14.59 o 
  -2   4   4        1.67        4.51      5.75 o 
  -1   4   4      555.25      503.53     14.44 o 
   0   4   4     5445.45     5738.12     61.29 o 
   1   4   4      225.65      181.19      8.06 o 
   2   4   4      251.31      237.52      9.13 o 
   3   4   4      509.47      541.07     15.34 o 
   4   4   4      346.41      365.68     13.60 o 
   5   4   4      355.60      400.08     23.41 o 
   7   4   4       58.10       20.75     16.92 o 
   8   4   4        5.60        0.73     13.72 o 
   9   4   4      317.15       -1.06     24.46 o 
 -12   5   4       20.75        1.81     28.95 o 
 -11   5   4        7.57        9.78     19.95 o 
 -10   5   4        3.81        4.99     12.10 o 
  -9   5   4      764.02      774.61     79.43 o 
  -8   5   4      752.63      746.77     49.74 o 
  -7   5   4      559.84      515.80     26.82 o 
  -6   5   4       18.33       12.83      9.54 o 
  -5   5   4     2768.42     2756.54     46.09 o 
  -4   5   4     4883.33     4930.56    115.41 o 
  -3   5   4     1645.79     1648.32     27.67 o 
  -2   5   4      314.19      312.62     11.11 o 
  -1   5   4     1575.79     1671.68     28.35 o 
   0   5   4     1518.61     1530.84     39.71 o 
   1   5   4       33.58       31.62      5.19 o 
   2   5   4      731.84      775.66     18.50 o 
   3   5   4      180.49      184.68      9.80 o 
   6   5   4      305.91      392.97     27.23 o 
   7   5   4        8.80       12.26      9.85 o 
   8   5   4      310.51      356.03     32.86 o 
 -12   6   4      306.59      250.89     39.63 o 
 -11   6   4      352.79      376.74     43.08 o 
 -10   6   4     1924.25     1910.13     89.59 o 
  -9   6   4      677.20      697.71     50.45 o 
  -8   6   4      702.90      700.10     47.65 o 
  -7   6   4      710.13      689.13     30.83 o 
  -6   6   4      771.41      776.53     35.13 o 
  -5   6   4     1370.65     1305.15     28.90 o 
  -4   6   4      914.68      954.57     21.83 o 
  -3   6   4     1504.77     1473.23     29.11 o 
  -2   6   4       57.44       41.08      5.41 o 
  -1   6   4     2266.61     2296.02     35.42 o 
   0   6   4      220.04      250.50     13.50 o 
   1   6   4     1230.15     1216.00     21.59 o 
   2   6   4      714.10      712.23     17.59 o 
   3   6   4      611.08      632.29     17.66 o 
   4   6   4       95.00       85.85     12.26 o 
   6   6   4      557.94      602.23     55.77 o 
   7   6   4      660.30      726.49     65.66 o 
   8   6   4      343.00      382.67     34.09 o 
 -11   7   4       12.09       27.12     24.40 o 
 -10   7   4      320.61      293.32     37.69 o 
  -9   7   4      489.81      483.09     28.11 o 
  -8   7   4        2.80        0.54     15.94 o 
  -7   7   4        5.99        8.35     10.17 o 
  -6   7   4     3210.50     3181.56     74.04 o 
  -5   7   4      106.35      107.89     10.79 o 
  -4   7   4      797.48      852.02     21.18 o 
  -3   7   4      768.16      778.83     19.75 o 
  -2   7   4      160.91      219.01     11.58 o 
  -1   7   4      191.16      195.10     10.07 o 
   0   7   4     2332.53     2356.34     46.01 o 
   1   7   4     1137.05     1200.90     18.44 o 
   2   7   4     2529.01     2582.61     55.14 o 
   3   7   4       71.20       78.76     12.27 o 
   4   7   4      446.65      501.31     16.99 o 
   5   7   4      262.38      293.33     25.22 o 
   6   7   4      511.31      543.19     29.85 o 
   7   7   4      328.83      305.63     20.58 o 
   8   7   4      193.49      200.49     76.55 o 
 -11   8   4      340.02      316.52     40.35 o 
 -10   8   4       66.24       73.52     24.40 o 
  -9   8   4        8.92        3.53     11.38 o 
  -8   8   4        1.08       -4.51     15.67 o 
  -7   8   4       46.79       60.41     12.61 o 
  -6   8   4       48.40       51.96     12.84 o 
  -5   8   4      216.27      194.91     16.89 o 
  -4   8   4       62.15       61.55      7.96 o 
  -3   8   4      354.57      324.91     11.78 o 
  -2   8   4      651.31      615.01     14.79 o 
  -1   8   4      527.39      542.16     15.15 o 
   0   8   4       74.08       60.01      7.73 o 
   1   8   4      208.19      184.34      8.53 o 
   2   8   4        3.20        2.21      5.13 o 
   3   8   4      140.19      131.11     13.42 o 
   4   8   4      311.01      317.69     17.62 o 
   5   8   4       83.61       79.56     19.42 o 
   6   8   4      122.77      116.83     21.60 o 
   7   8   4       45.05       26.48     12.60 o 
   8   8   4       13.49       -8.01     13.87 o 
 -11   9   4      319.42      305.38     39.35 o 
 -10   9   4       14.94       18.60     21.88 o 
  -9   9   4        0.81       -5.15     10.55 o 
  -8   9   4      945.31      904.55     54.08 o 
  -7   9   4      175.42      185.00     25.92 o 
  -6   9   4     1323.04     1311.76     43.02 o 
  -5   9   4        4.53       -1.64      8.59 o 
  -4   9   4        5.40       -0.96      6.27 o 
  -3   9   4        0.33       -2.08      5.28 o 
  -2   9   4      302.04      319.40     11.28 o 
  -1   9   4      611.18      635.03     18.47 o 
   0   9   4       73.82       77.62     12.63 o 
   1   9   4       16.32       12.76      4.81 o 
   2   9   4      305.87      335.34     17.14 o 
   3   9   4       81.36       70.16     13.79 o 
   4   9   4      215.35      199.96     39.60 o 
   5   9   4       82.86       71.28     13.35 o 
   6   9   4       16.05        3.89      8.57 o 
   7   9   4      164.33      147.48     29.35 o 
   8   9   4      134.15      102.90     24.76 o 
 -11  10   4       53.43       88.96     39.54 o 
 -10  10   4       26.91       62.09     23.57 o 
  -9  10   4        3.69        1.82     18.66 o 
  -8  10   4      830.98      818.00     52.27 o 
  -7  10   4       26.63       25.52     17.47 o 
  -6  10   4       17.02       32.13     11.10 o 
  -5  10   4       24.10       25.24     11.00 o 
  -4  10   4      356.87      364.95     15.00 o 
  -3  10   4      633.17      668.93     17.72 o 
  -2  10   4      591.50      646.80     16.24 o 
  -1  10   4      362.39      348.36     13.41 o 
   0  10   4        7.53        4.22      6.35 o 
   1  10   4      170.59      151.31      9.23 o 
   4  10   4        0.75       -4.16      7.25 o 
   5  10   4       44.00       49.58     12.90 o 
   6  10   4        1.99        2.10      8.13 o 
   7  10   4      294.05      328.45     21.61 o 
   8  10   4        0.33        0.81     14.46 o 
 -11  11   4      268.37      247.10     55.07 o 
 -10  11   4      165.09      179.33     49.42 o 
  -9  11   4      180.52      188.52     29.64 o 
  -8  11   4     2316.85     2283.54     63.07 o 
  -7  11   4      931.98      914.21     52.77 o 
  -6  11   4       44.38       36.61     12.23 o 
  -5  11   4      274.89      277.47     20.03 o 
  -4  11   4      400.65      419.08     16.23 o 
  -3  11   4       18.45       10.93      7.03 o 
  -2  11   4      709.24      729.55     19.55 o 
  -1  11   4      504.60      483.00     16.43 o 
   0  11   4      410.45      418.62     14.95 o 
   1  11   4      640.25      680.12     19.29 o 
   2  11   4      493.31      520.89     17.37 o 
   3  11   4      236.06      260.85     14.81 o 
   5  11   4      160.15      189.38     12.18 o 
   6  11   4      527.25      558.50     25.28 o 
   7  11   4      171.39      189.62     19.04 o 
   8  11   4      195.24      196.16     25.07 o 
 -10  12   4      361.30      422.19     67.78 o 
  -9  12   4        8.36        2.12     28.24 o 
  -8  12   4      967.74      950.71     45.31 o 
  -7  12   4     1160.42     1204.26     61.11 o 
  -6  12   4     2313.18     2413.97     62.81 o 
  -5  12   4      542.71      523.93     26.91 o 
  -4  12   4      428.46      408.45     16.52 o 
  -3  12   4     1226.55     1189.14     27.91 o 
  -2  12   4     1156.26     1171.19     27.83 o 
  -1  12   4      724.29      748.02     21.92 o 
   0  12   4     1460.26     1469.36     27.01 o 
   1  12   4      981.52      926.30     32.71 o 
   2  12   4       43.43       40.62     12.05 o 
   3  12   4     1082.68     1187.21     33.53 o 
   4  12   4       70.39       51.27     34.84 o 
   5  12   4      181.34      235.24     24.24 o 
   6  12   4      275.96      338.17     22.13 o 
   7  12   4      442.52      474.66     26.32 o 
 -10  13   4      113.98      148.97     48.01 o 
  -9  13   4      875.82      868.39     88.96 o 
  -8  13   4      125.84      127.47     20.16 o 
  -7  13   4     1054.72      935.46     83.31 o 
  -6  13   4      742.95      729.17     32.92 o 
  -5  13   4     1619.56     1481.75     38.24 o 
  -4  13   4      711.85      714.96     22.08 o 
  -3  13   4      682.24      601.24     20.09 o 
  -2  13   4      927.71      931.04     27.82 o 
  -1  13   4        8.25       -3.60      6.46 o 
   0  13   4      814.45      822.12     19.22 o 
   1  13   4      275.05      246.77     15.75 o 
   2  13   4      212.46      209.40     14.78 o 
   3  13   4      556.67      580.68     28.33 o 
   4  13   4       78.61       64.31     28.44 o 
   5  13   4      417.82      461.52     24.84 o 
   6  13   4      303.59      387.48     21.97 o 
   7  13   4       66.22       59.49     21.55 o 
 -10  14   4      148.86      157.44     50.13 o 
  -9  14   4      106.43       95.31     41.65 o 
  -8  14   4       29.00       24.71     31.77 o 
  -7  14   4        9.36      -14.12     20.47 o 
  -6  14   4       75.69       60.61     16.57 o 
  -5  14   4        5.41        4.21      9.78 o 
  -4  14   4      400.14      386.27     17.01 o 
  -3  14   4      448.72      488.10     18.89 o 
  -2  14   4      980.45     1034.13     29.17 o 
  -1  14   4      566.52      527.76     15.81 o 
   0  14   4      138.30      131.12      9.41 o 
   1  14   4       19.54       20.10      7.99 o 
   2  14   4     1621.58     1693.89     45.50 o 
   3  14   4      212.00      225.44     19.69 o 
   4  14   4      150.43      178.65     17.06 o 
   5  14   4       35.05       36.57     10.84 o 
   6  14   4       20.76       21.58     10.43 o 
   7  14   4      267.69      330.37     23.42 o 
 -10  15   4       26.54       41.65     39.54 o 
  -9  15   4       37.87       69.90     37.42 o 
  -8  15   4       38.61       51.54     34.59 o 
  -7  15   4      249.06      232.28     46.60 o 
  -6  15   4      183.07      157.35     20.09 o 
  -5  15   4      705.55      764.33     31.31 o 
  -4  15   4       22.32       20.89      7.77 o 
  -3  15   4       49.32       56.30      9.66 o 
  -2  15   4      675.32      688.41     24.09 o 
  -1  15   4       46.70       35.40      7.28 o 
   0  15   4      111.61      147.92     10.26 o 
   1  15   4      191.24      205.61     14.70 o 
   2  15   4      803.44      838.04     32.12 o 
   3  15   4      238.66      294.41     20.61 o 
   4  15   4        2.31       -7.89      9.96 o 
   5  15   4        5.07       -1.20      7.43 o 
   6  15   4        0.03      -13.40      8.93 o 
  -9  16   4      120.59      113.67     40.95 o 
  -8  16   4      511.96      595.87     72.01 o 
  -7  16   4      186.34      208.27     44.48 o 
  -6  16   4      291.45      293.28     38.48 o 
  -5  16   4      476.95      483.72     26.08 o 
  -4  16   4        6.32        0.09      8.61 o 
  -3  16   4        1.08        3.42      7.54 o 
  -2  16   4      142.75      155.12     11.06 o 
  -1  16   4       45.15       71.85      9.46 o 
   0  16   4      298.56      309.54     14.66 o 
   1  16   4      208.82      238.98     15.90 o 
   2  16   4     1716.45     1822.17     49.94 o 
   3  16   4        1.42        4.79     11.68 o 
   4  16   4       74.61       49.66     14.91 o 
   5  16   4      207.47      234.13     15.18 o 
   6  16   4       25.73       28.50     12.13 o 
  -9  17   4      307.43      323.35     60.01 o 
  -8  17   4       31.71       38.83     32.48 o 
  -7  17   4       80.78       88.96     36.01 o 
  -6  17   4      136.43      163.99     16.93 o 
  -5  17   4     1577.24     1623.39     60.84 o 
  -4  17   4      281.47      296.36     20.23 o 
  -3  17   4      927.96      894.81     31.88 o 
  -2  17   4       29.83       23.50      7.86 o 
  -1  17   4      653.71      679.20     23.26 o 
   0  17   4      857.26      913.08     24.89 o 
   1  17   4     1094.51     1192.08     34.17 o 
   2  17   4      718.90      817.56     47.69 o 
   3  17   4       74.78       62.02     16.85 o 
   4  17   4      302.05      378.98     24.49 o 
   5  17   4      364.06      391.77     20.70 o 
   6  17   4      251.30      280.89     20.01 o 
  -8  18   4      251.34      305.00     54.36 o 
  -7  18   4      268.65      333.94     54.36 o 
  -6  18   4      882.01      899.57     47.54 o 
  -5  18   4      192.53      206.23     19.29 o 
  -4  18   4      744.32      744.24     29.81 o 
  -3  18   4      619.51      579.62     21.09 o 
  -2  18   4      224.37      206.21     14.90 o 
  -1  18   4      724.71      744.37     25.07 o 
   0  18   4      293.35      303.01     16.80 o 
   1  18   4      300.83      289.90     18.47 o 
   2  18   4        3.79        2.31      9.87 o 
   3  18   4      482.35      546.64     27.54 o 
   4  18   4      254.89      265.36     25.45 o 
   5  18   4      563.42      672.24     38.67 o 
  -8  19   4      368.56      329.00     57.89 o 
  -7  19   4       92.52       62.13     34.59 o 
  -6  19   4       31.53       27.84     16.58 o 
  -5  19   4     1205.90     1095.95     39.57 o 
  -4  19   4      400.95      426.14     23.85 o 
  -3  19   4        5.13      -11.72      7.81 o 
  -2  19   4      199.13      174.03     21.40 o 
  -1  19   4       31.40       44.07      9.53 o 
   0  19   4      695.90      727.38     45.22 o 
   1  19   4      868.12      919.77     38.81 o 
   2  19   4      294.54      291.12     23.24 o 
   3  19   4       12.16       11.22     11.31 o 
   4  19   4      606.18      677.28     36.89 o 
   5  19   4       12.83        5.52      9.87 o 
  -7  20   4        0.77        2.82     28.95 o 
  -6  20   4      145.15      158.21     24.94 o 
  -5  20   4      711.99      710.96     36.35 o 
  -4  20   4       10.27       10.75      9.89 o 
  -3  20   4        6.00       -0.77      9.06 o 
  -2  20   4       11.56       -0.53      9.00 o 
  -1  20   4        4.15        5.33      9.33 o 
   0  20   4       13.04        8.29     11.40 o 
   1  20   4      281.28      273.44     20.80 o 
   2  20   4       44.21       16.51     11.35 o 
   3  20   4       15.88        3.16     11.12 o 
   4  20   4        2.83        9.80      9.08 o 
  -7  21   4       59.52       50.83     35.30 o 
  -6  21   4        0.12       -6.33     16.28 o 
  -5  21   4      149.62      124.00     15.98 o 
  -4  21   4       87.84       89.00     13.96 o 
  -3  21   4      192.45      202.99     16.00 o 
  -2  21   4        3.17        8.27      9.80 o 
  -1  21   4      428.88      397.34     20.67 o 
   0  21   4        2.31       12.81     12.04 o 
   1  21   4       18.39       19.26     12.85 o 
   2  21   4       18.47       27.11     13.03 o 
   3  21   4      124.66      124.94     21.11 o 
  -6  22   4       33.04       29.51     15.78 o 
  -5  22   4       32.88       37.78     13.07 o 
  -4  22   4       40.57       42.03     11.86 o 
  -3  22   4       23.46       23.73     12.33 o 
  -2  22   4      390.40      416.44     21.63 o 
  -1  22   4       47.67       40.34     11.70 o 
   0  22   4       15.06        7.54     12.07 o 
   1  22   4      246.09      288.03     15.37 o 
   2  22   4      295.41      330.60     17.52 o 
   3  22   4      234.63      255.47     16.99 o 
  -5  23   4       20.99       13.54     12.84 o 
  -4  23   4      185.85      180.74     16.70 o 
  -3  23   4      238.41      233.86     18.09 o 
  -2  23   4      328.25      344.97     20.64 o 
  -1  23   4       42.82       40.11     13.85 o 
   0  23   4      138.44      168.10     19.08 o 
   1  23   4        1.48       -4.23      8.74 o 
   2  23   4       57.99       67.88     11.90 o 
  -3  24   4       65.39       85.34     14.27 o 
  -2  24   4       26.18       10.39     11.60 o 
  -1  24   4      253.08      261.33     22.38 o 
   0  24   4        8.79       12.40      8.94 o 
 -11   1   5        8.39       -3.01     13.57 o 
 -10   1   5       71.40       70.80     16.45 o 
  -9   1   5      377.99      299.67     25.27 o 
  -8   1   5       21.55       18.27     12.25 o 
  -7   1   5        0.53       -0.36      8.45 o 
  -6   1   5      402.55      404.08     20.51 o 
  -5   1   5        9.63       10.95      8.39 o 
  -4   1   5     1266.99     1181.11     25.16 o 
  -3   1   5      797.63      752.14     15.03 o 
  -2   1   5      846.87      850.28     20.51 o 
  -1   1   5      660.88      608.62     15.50 o 
   0   1   5      495.51      496.31     14.90 o 
   1   1   5        2.07        8.94      5.96 o 
   2   1   5      768.89      818.57     23.03 o 
   3   1   5        4.51        7.71      6.10 o 
   4   1   5       20.46       12.74      6.96 o 
   5   1   5      113.83       94.46     15.97 o 
   6   1   5      122.44       81.43     50.75 o 
   7   1   5       11.60       13.71     14.76 o 
 -11   2   5       74.47       92.65     19.69 o 
 -10   2   5       81.82       75.46     17.54 o 
  -9   2   5      742.47      721.27     36.59 o 
  -8   2   5        1.75        1.08     11.68 o 
  -7   2   5     1783.80     1694.38     77.63 o 
  -6   2   5       25.99       15.36     11.10 o 
  -5   2   5      909.71      941.30     30.38 o 
  -4   2   5      436.51      391.21     14.04 o 
  -3   2   5      825.45      827.63     23.38 o 
  -2   2   5       59.95       55.49      6.92 o 
  -1   2   5     2451.58     2429.68     37.90 o 
   0   2   5        0.95        6.94      5.83 o 
   1   2   5     1098.39     1079.64     26.86 o 
   2   2   5        6.94        6.51      6.39 o 
   3   2   5     1166.19     1244.03     30.12 o 
   4   2   5       81.20       72.52     12.05 o 
   5   2   5      495.63      556.94     30.35 o 
   6   2   5      258.09      313.23     28.12 o 
   7   2   5      183.58      155.41     68.89 o 
 -11   3   5      115.81       81.20     30.94 o 
 -10   3   5      532.09      527.10     32.98 o 
  -9   3   5       95.20       88.36     16.41 o 
  -8   3   5     2183.19     1975.51     60.99 o 
  -7   3   5        2.12       -2.22     11.37 o 
  -6   3   5      640.03      632.31     31.35 o 
  -5   3   5       74.44       89.24     15.88 o 
  -4   3   5     2083.32     2014.90     30.81 o 
  -3   3   5        1.05       -1.17      6.73 o 
  -2   3   5     1503.51     1507.78     32.67 o 
  -1   3   5      681.86      693.18     21.21 o 
   0   3   5      544.09      573.33     19.10 o 
   1   3   5      578.14      570.75     19.29 o 
   2   3   5     1708.25     1856.98     37.94 o 
   3   3   5      277.30      275.53     15.83 o 
   4   3   5     1511.08     1623.74     34.56 o 
   5   3   5       34.71        6.76      8.66 o 
   6   3   5       63.35       41.16     25.37 o 
   7   3   5      183.91      124.17     66.44 o 
 -11   4   5      718.44      663.24     57.66 o 
 -10   4   5       24.26       17.86     14.31 o 
  -9   4   5      473.76      495.49     31.01 o 
  -8   4   5       31.30       30.91     13.18 o 
  -7   4   5      373.97      424.04     30.52 o 
  -6   4   5      384.82      356.86     24.49 o 
  -5   4   5      397.83      382.87     24.57 o 
  -4   4   5      238.60      234.48     13.14 o 
  -3   4   5     1863.25     1757.34     36.83 o 
  -2   4   5       48.17       59.77      8.83 o 
  -1   4   5      580.52      546.46     22.10 o 
   0   4   5      367.29      347.05     15.42 o 
   1   4   5      379.17      415.86     13.96 o 
   2   4   5       90.61       66.56     13.10 o 
   3   4   5      372.18      368.58     17.68 o 
   4   4   5      120.71      132.23     10.64 o 
   5   4   5      438.04      502.86     30.19 o 
   6   4   5      537.22      624.82     59.30 o 
   7   4   5       79.38       33.66     35.36 o 
 -11   5   5      121.80      149.72     34.06 o 
 -10   5   5      248.46      242.84     24.30 o 
  -9   5   5        0.03        3.89     12.47 o 
  -8   5   5      279.17      260.96     23.30 o 
  -7   5   5       67.74       84.01     15.22 o 
  -6   5   5       19.83       26.20     11.93 o 
  -5   5   5      786.20      841.83     35.71 o 
  -4   5   5      197.42      178.60     18.05 o 
  -3   5   5       23.77       19.31      7.09 o 
  -2   5   5      221.47      189.24     12.45 o 
  -1   5   5      168.69      155.01     11.45 o 
   0   5   5        3.66       -3.18      5.33 o 
   1   5   5       30.94       22.99      6.50 o 
   2   5   5      224.00      242.13     11.49 o 
   3   5   5      129.83      147.89     12.65 o 
   4   5   5        4.68        2.42      9.16 o 
   5   5   5       34.86       15.88     10.91 o 
   6   5   5       17.79        6.29      9.69 o 
   7   5   5        8.73       18.50     14.62 o 
 -11   6   5       55.32       62.35     27.94 o 
 -10   6   5      113.57       96.79     28.18 o 
  -9   6   5       46.82       42.59     14.51 o 
  -8   6   5        7.00       12.51     11.68 o 
  -7   6   5       90.97       72.12     14.53 o 
  -6   6   5      193.08      178.13     18.37 o 
  -5   6   5       97.68      100.82     17.61 o 
  -4   6   5       49.76       46.90     12.63 o 
  -3   6   5       21.32       11.12      6.79 o 
  -2   6   5        8.56       10.77      8.86 o 
  -1   6   5      161.32      166.19     11.80 o 
   0   6   5        0.09        2.75      5.61 o 
   1   6   5      911.68      995.13     29.21 o 
   2   6   5       24.77       19.53      6.24 o 
   3   6   5       18.61       11.29      7.24 o 
   4   6   5       65.15       37.06     19.46 o 
   5   6   5        0.03       -1.66      8.20 o 
   6   6   5       61.08       35.15     16.39 o 
   7   6   5      137.74       85.62     35.77 o 
 -11   7   5       15.62       14.74     25.77 o 
 -10   7   5       73.44      116.96     29.75 o 
  -9   7   5        0.79       -0.36     12.43 o 
  -8   7   5      455.95      491.26     30.20 o 
  -7   7   5      154.92      174.21     19.61 o 
  -6   7   5      611.39      591.50     41.80 o 
  -5   7   5      611.47      625.77     31.41 o 
  -4   7   5        4.91        3.47     10.39 o 
  -3   7   5      203.17      215.31     13.62 o 
  -2   7   5       65.64       65.40      9.67 o 
  -1   7   5       22.12       29.58      6.59 o 
   0   7   5      767.50      760.87     23.38 o 
   1   7   5      952.83      951.44     22.60 o 
   2   7   5        2.16       -0.91      5.69 o 
   3   7   5       81.36       64.09     15.39 o 
   4   7   5      116.24       82.87     44.02 o 
   5   7   5      108.79       96.32     24.37 o 
   6   7   5      471.94      504.80     56.48 o 
   7   7   5       72.85       40.54     27.92 o 
 -11   8   5      870.51      894.75     99.19 o 
 -10   8   5      197.66      188.86     33.87 o 
  -9   8   5      773.62      809.72     39.29 o 
  -8   8   5      111.10      140.22     18.79 o 
  -7   8   5       54.10       72.31     15.02 o 
  -6   8   5      163.29      165.36     18.57 o 
  -5   8   5      782.94      790.13     35.18 o 
  -4   8   5      137.93      132.63     16.23 o 
  -3   8   5     1036.86     1125.62     27.88 o 
  -2   8   5      269.70      270.96     12.71 o 
  -1   8   5      584.77      608.37     24.03 o 
   0   8   5      196.31      184.84     12.74 o 
   1   8   5      139.29      166.31     10.91 o 
   2   8   5      372.57      375.61     15.34 o 
   3   8   5      663.30      780.81     26.15 o 
   4   8   5      319.74      338.40     26.46 o 
   5   8   5      230.35      258.59     16.49 o 
   6   8   5      103.34       69.24     24.21 o 
   7   8   5      127.83      181.79     19.31 o 
 -10   9   5      146.37      131.47     31.46 o 
  -9   9   5        0.68       -5.46     18.98 o 
  -8   9   5      573.51      605.43     33.03 o 
  -7   9   5      134.99      150.36     23.79 o 
  -6   9   5     1597.70     1585.54     52.21 o 
  -5   9   5        0.22        5.69     10.95 o 
  -4   9   5     1143.22     1170.38     55.38 o 
  -3   9   5        0.44       -5.51      7.32 o 
  -2   9   5     2094.46     2066.59     35.84 o 
  -1   9   5      808.66      821.07     24.64 o 
   0   9   5      575.62      626.09     19.00 o 
   1   9   5      802.72      725.86     25.62 o 
   2   9   5      226.36      215.03     12.39 o 
   3   9   5     1088.24     1188.20     28.06 o 
   4   9   5      186.99      156.31     55.18 o 
   5   9   5        2.30       -1.07      7.37 o 
   6   9   5      155.73      191.97     16.98 o 
   7   9   5      114.58       95.47     32.53 o 
 -10  10   5        6.07        3.44     20.68 o 
  -9  10   5      815.83      833.18     59.10 o 
  -8  10   5      124.76       95.47     17.67 o 
  -7  10   5      687.65      665.68     34.01 o 
  -6  10   5        1.14        4.62     10.95 o 
  -5  10   5      460.67      463.15     36.28 o 
  -4  10   5      813.42      850.77     29.86 o 
  -3  10   5     1193.67     1189.54     28.65 o 
  -2  10   5        0.50       -0.03      6.28 o 
  -1  10   5      241.73      227.36     12.53 o 
   0  10   5       34.17       39.10     10.13 o 
   1  10   5     1977.56     1982.54     41.41 o 
   2  10   5      199.11      197.54     12.39 o 
   3  10   5      282.02      275.65     17.66 o 
   4  10   5      126.37      104.62     54.62 o 
   5  10   5       36.97       36.34     13.80 o 
   6  10   5      242.36      280.79     20.20 o 
 -10  11   5        4.57       17.65     34.59 o 
  -9  11   5       80.51       70.81     25.26 o 
  -8  11   5      295.83      284.29     24.42 o 
  -7  11   5     1239.02     1212.25     46.55 o 
  -6  11   5      406.85      383.01     26.33 o 
  -5  11   5        9.93      -10.43     10.50 o 
  -4  11   5      210.25      190.40     14.90 o 
  -3  11   5       16.50       15.07      7.21 o 
  -2  11   5      229.17      214.50     12.27 o 
  -1  11   5      211.64      210.56     12.32 o 
   0  11   5      102.12      107.48     12.66 o 
   1  11   5      134.42      143.99     11.01 o 
   2  11   5      125.07       96.84     18.04 o 
   3  11   5      421.73      488.86     24.34 o 
   4  11   5      293.11      313.40     27.31 o 
   5  11   5       12.09       -5.10     10.85 o 
   6  11   5       45.63       39.73     11.77 o 
 -10  12   5        0.95      -24.71     32.48 o 
  -9  12   5        1.01      -15.53     30.36 o 
  -8  12   5        5.95        5.22     12.93 o 
  -7  12   5      133.66      151.94     19.61 o 
  -6  12   5       51.27       30.42     13.04 o 
  -5  12   5       24.00       30.28     10.36 o 
  -4  12   5       96.84       88.42     10.62 o 
  -3  12   5       13.34        1.36      7.12 o 
  -2  12   5       17.46       11.42      6.93 o 
  -1  12   5       23.12       27.88      7.76 o 
   0  12   5        0.63        6.69      8.01 o 
   1  12   5       13.03        8.18      7.18 o 
   2  12   5        0.59       -3.98      8.20 o 
   3  12   5      341.18      365.60     28.49 o 
   4  12   5        0.19       -7.58     10.41 o 
   5  12   5       22.01       25.45     15.54 o 
   6  12   5        3.83       -0.16      9.89 o 
  -9  13   5        0.12        5.65     31.77 o 
  -8  13   5       37.36       48.82     17.96 o 
  -7  13   5      473.38      449.68     29.17 o 
  -6  13   5      137.77      132.23     23.42 o 
  -5  13   5      121.64      105.63     13.96 o 
  -4  13   5      638.73      653.81     22.61 o 
  -3  13   5       21.70       25.76      7.76 o 
  -2  13   5        1.73       -4.50      6.81 o 
  -1  13   5      111.30      112.52     10.67 o 
   0  13   5      491.54      540.42     20.48 o 
   1  13   5        3.04       -8.10      8.31 o 
   2  13   5      250.68      292.74     17.96 o 
   3  13   5        0.18        1.10      9.21 o 
   4  13   5      170.66      145.02     66.13 o 
   5  13   5       50.05       34.75     16.58 o 
  -9  14   5       31.99       12.00     35.30 o 
  -8  14   5      496.77      439.14     64.25 o 
  -7  14   5      923.05      927.75     48.22 o 
  -6  14   5        1.87       -5.29     11.60 o 
  -5  14   5     1604.95     1682.26     43.65 o 
  -4  14   5       18.78        4.58      8.21 o 
  -3  14   5        4.03       -5.25      7.65 o 
  -2  14   5       37.92       35.30      9.09 o 
  -1  14   5     1257.81     1332.79     32.70 o 
   0  14   5        2.59       11.92      9.01 o 
   1  14   5      911.42      990.48     32.30 o 
   2  14   5       13.77       19.42     11.71 o 
   3  14   5       25.98       32.17     15.01 o 
   4  14   5        4.80        9.05     14.20 o 
   5  14   5      529.76      651.01     40.82 o 
  -9  15   5       35.96       34.59     36.71 o 
  -8  15   5      500.56      458.91     67.78 o 
  -7  15   5      417.41      368.19     32.12 o 
  -6  15   5      797.76      837.85     96.37 o 
  -5  15   5       13.64        3.18      9.66 o 
  -4  15   5      475.75      535.10     21.60 o 
  -3  15   5        5.81       11.73      9.49 o 
  -2  15   5      271.38      305.07     18.11 o 
  -1  15   5      180.64      184.81     13.69 o 
   0  15   5     1190.80     1263.17     32.34 o 
   1  15   5       39.38       31.99     10.71 o 
   2  15   5     1132.89     1183.52     40.28 o 
   3  15   5      458.89      482.26     29.77 o 
   4  15   5      327.07      420.91     33.41 o 
   5  15   5        1.44        4.06     15.34 o 
  -8  16   5      186.04      194.86     50.13 o 
  -7  16   5       39.07       42.98     18.27 o 
  -6  16   5        0.29       -8.01     16.94 o 
  -5  16   5      691.48      684.04     27.31 o 
  -4  16   5      214.80      199.18     15.04 o 
  -3  16   5      828.11      816.40     26.61 o 
  -2  16   5        0.44        2.31      9.26 o 
  -1  16   5      509.94      539.91     20.42 o 
   0  16   5        5.08        7.85      9.88 o 
   1  16   5      104.71      100.97     23.09 o 
   2  16   5        5.37        6.14     11.38 o 
   3  16   5       70.19       59.08     18.75 o 
   4  16   5       39.51       38.00     13.54 o 
  -8  17   5       14.92       32.48     34.59 o 
  -7  17   5        0.08       -4.16     15.26 o 
  -6  17   5        3.35        3.77     15.44 o 
  -5  17   5       59.94       63.64     14.67 o 
  -4  17   5       73.58       65.62     12.16 o 
  -3  17   5       65.24       69.99     13.19 o 
  -2  17   5       36.75       38.30      9.65 o 
  -1  17   5        4.25        5.07      9.86 o 
   0  17   5      213.13      160.67     21.41 o 
   1  17   5      223.97      234.98     17.31 o 
   2  17   5        4.00       -6.10      9.09 o 
   3  17   5       83.54       98.04     26.83 o 
   4  17   5        7.25        2.31     12.31 o 
  -7  18   5        2.17       15.26     15.61 o 
  -6  18   5       78.50       96.09     20.83 o 
  -5  18   5       12.69       10.36     10.55 o 
  -4  18   5      127.32      123.43     14.66 o 
  -3  18   5      508.21      548.89     27.58 o 
  -2  18   5       48.32       48.22     12.44 o 
  -1  18   5       15.03       14.24     11.68 o 
   0  18   5      177.84      188.44     16.63 o 
   1  18   5        4.93       13.89     10.48 o 
   2  18   5        9.13       12.87     10.78 o 
   3  18   5      433.93      520.98     29.58 o 
  -7  19   5       52.97       46.61     19.34 o 
  -6  19   5       60.02       52.91     19.07 o 
  -5  19   5      101.29       97.73     16.32 o 
  -4  19   5       93.03      121.99     19.43 o 
  -3  19   5       31.56       27.82     12.23 o 
  -2  19   5      533.77      594.30     28.80 o 
  -1  19   5      153.70      127.52     16.59 o 
   0  19   5      154.72      157.37     17.79 o 
   1  19   5      178.26      178.01     18.56 o 
   2  19   5       22.48       32.62     13.10 o 
   3  19   5       44.34       55.63     20.99 o 
  -6  20   5       91.29       61.80     28.59 o 
  -5  20   5      102.03      138.89     18.60 o 
  -4  20   5        7.84       11.04     10.18 o 
  -3  20   5      147.83      191.81     16.37 o 
  -2  20   5       79.66       91.51     15.71 o 
  -1  20   5      186.76      224.60     38.46 o 
   0  20   5      180.84      216.65     19.73 o 
   1  20   5      293.22      345.91     24.30 o 
   2  20   5       46.22       45.13     14.88 o 
  -5  21   5       34.14       29.33     39.89 o 
  -4  21   5      341.20      380.50     34.44 o 
  -3  21   5        0.74       -4.47      9.90 o 
  -2  21   5       49.86       63.19     14.81 o 
  -1  21   5      184.31      219.39     20.35 o 
   0  21   5       48.15       75.41     17.11 o 
   1  21   5       30.26       11.65     13.04 o 
  -3  22   5      111.45      109.13     17.96 o 
  -2  22   5       14.24       -2.15     13.64 o 
  -1  22   5      482.36      463.25     27.95 o 
 -10   0   6       96.97       77.78     28.59 o 
  -9   0   6      102.97       76.45     22.24 o 
  -8   0   6      419.31      395.37     61.42 o 
  -7   0   6       21.24       31.42     16.35 o 
  -6   0   6      750.12      670.55     40.75 o 
  -5   0   6        3.87        7.42     13.35 o 
  -4   0   6      436.31      399.82     22.49 o 
  -3   0   6     1362.32     1312.26     51.47 o 
  -2   0   6      939.66      872.29     29.87 o 
  -1   0   6      111.77      104.79     11.78 o 
   0   0   6     1544.29     1572.69     41.87 o 
   1   0   6        4.10        5.88      8.68 o 
   2   0   6      557.29      558.32     25.82 o 
   3   0   6        4.37       -2.66      9.61 o 
   4   0   6      280.93      326.77     24.53 o 
   5   0   6       39.95       29.57     33.18 o 
   6   0   6      364.68        7.06     29.65 o 
 -10   1   6      222.44      188.69     18.73 o 
  -9   1   6      825.49      769.82     32.95 o 
  -8   1   6      125.86      121.12     15.83 o 
  -7   1   6      307.13      297.25     20.81 o 
  -6   1   6        2.97       -7.89      9.88 o 
  -5   1   6      327.33      309.27     20.07 o 
  -4   1   6        5.23       -0.68      6.81 o 
  -3   1   6      628.33      661.98     19.18 o 
  -2   1   6       88.08       82.76      9.88 o 
  -1   1   6      184.05      217.83     13.57 o 
   0   1   6       20.09       21.41      7.42 o 
   1   1   6      232.56      283.61     15.46 o 
   2   1   6      167.05      168.35     11.15 o 
   3   1   6      957.74     1038.66     26.13 o 
   4   1   6       83.00       72.97     18.54 o 
   5   1   6       98.67       50.53     32.61 o 
   6   1   6       11.80       -6.64     20.21 o 
 -10   2   6       79.01       55.86     14.68 o 
  -9   2   6      132.90      107.48     19.87 o 
  -8   2   6       28.74       48.89     13.06 o 
  -7   2   6       11.94       24.24     10.72 o 
  -6   2   6       78.33       84.04     13.18 o 
  -5   2   6       30.02       20.59     10.70 o 
  -4   2   6     1314.80     1265.68     28.00 o 
  -3   2   6     1525.57     1424.43     34.45 o 
  -2   2   6      339.21      347.47     17.07 o 
  -1   2   6        3.97       12.64      7.42 o 
   0   2   6       40.78       27.97      7.79 o 
   1   2   6        5.82        7.91      7.25 o 
   2   2   6      234.77      230.56     15.16 o 
   3   2   6       22.76       23.74      7.71 o 
   4   2   6       64.44       49.70     16.22 o 
   5   2   6      262.05      280.25     20.46 o 
   6   2   6      187.21       11.09     23.45 o 
 -10   3   6        3.13       -8.72     11.25 o 
  -9   3   6       78.60       70.53     14.14 o 
  -8   3   6      259.65      248.84     24.46 o 
  -7   3   6       16.53       26.90     11.58 o 
  -6   3   6      104.41       94.51     13.79 o 
  -5   3   6      303.39      316.03     19.98 o 
  -4   3   6       21.59       17.97      7.67 o 
  -3   3   6       12.75        9.00      8.66 o 
  -2   3   6        4.06        6.08      8.14 o 
  -1   3   6      104.27       99.42     10.93 o 
   0   3   6        8.61        1.70      6.42 o 
   1   3   6      209.71      215.24     14.78 o 
   2   3   6      118.02       74.77     14.70 o 
   3   3   6       15.91        8.01      7.13 o 
   4   3   6        4.14        0.68      8.78 o 
   5   3   6       22.08       18.37     10.24 o 
   6   3   6        1.34        8.68     21.87 o 
 -10   4   6      197.94      183.82     23.06 o 
  -9   4   6        2.88       -8.97     13.10 o 
  -8   4   6      124.31      107.37     18.76 o 
  -7   4   6        1.93        2.81     12.84 o 
  -6   4   6      469.48      477.87     24.88 o 
  -5   4   6       40.71       31.71     11.14 o 
  -4   4   6      513.69      524.25     21.32 o 
  -3   4   6      186.63      176.94     13.81 o 
  -2   4   6       16.79       26.34      8.84 o 
  -1   4   6        0.92       -1.71      7.41 o 
   0   4   6        2.15       -0.59      6.99 o 
   1   4   6        0.95       -1.45      7.32 o 
   2   4   6      265.92      256.79     15.88 o 
   3   4   6       21.54        9.49      8.38 o 
   4   4   6       16.56       11.00      9.21 o 
   5   4   6       93.04       85.08     23.03 o 
 -10   5   6        9.05       17.89     14.98 o 
  -9   5   6      276.36      301.34     27.24 o 
  -8   5   6       72.05       79.83     17.48 o 
  -7   5   6      199.96      198.66     21.65 o 
  -6   5   6       46.09       33.53     14.02 o 
  -5   5   6      659.80      627.51     28.94 o 
  -4   5   6      611.77      584.20     24.39 o 
  -3   5   6        4.27        5.31      8.56 o 
  -2   5   6      423.12      448.91     20.01 o 
  -1   5   6      852.16      909.25     27.56 o 
   0   5   6       48.35       37.93     10.00 o 
   1   5   6     1061.96     1104.20     33.96 o 
   2   5   6        8.04       -0.65      7.33 o 
   3   5   6      247.44      263.23     17.49 o 
   4   5   6        7.44       11.89      9.00 o 
   5   5   6      226.39      254.79     19.56 o 
 -10   6   6      309.13      377.69     30.69 o 
  -9   6   6      287.52      251.02     25.31 o 
  -8   6   6      153.34      171.64     21.81 o 
  -7   6   6      427.25      452.15     40.37 o 
  -6   6   6       19.75       24.19     14.01 o 
  -5   6   6      224.00      248.32     23.49 o 
  -4   6   6      314.82      333.97     18.21 o 
  -3   6   6        1.66       -1.80      8.25 o 
  -2   6   6     1655.69     1624.91     38.48 o 
  -1   6   6       21.32       12.32      8.47 o 
   0   6   6      654.55      647.08     23.58 o 
   1   6   6      136.53      116.23     13.93 o 
   2   6   6      157.03      205.70     14.92 o 
   3   6   6        0.10       -2.35      8.22 o 
   5   6   6       55.26       37.53     14.67 o 
 -10   7   6      150.78      153.36     22.62 o 
  -9   7   6      179.54      202.25     24.63 o 
  -8   7   6       12.37       11.29     14.73 o 
  -7   7   6      455.70      465.06     31.09 o 
  -6   7   6     1490.80     1526.00     55.71 o 
  -5   7   6      754.45      827.14     39.38 o 
  -4   7   6       13.30        9.34     13.14 o 
  -3   7   6       58.75       67.30     11.12 o 
  -2   7   6      101.68      106.35     13.37 o 
  -1   7   6     1123.07     1120.26     31.55 o 
   0   7   6      225.52      218.74     15.31 o 
   1   7   6      107.27       95.83     15.18 o 
   2   7   6        9.71        7.73      8.16 o 
   3   7   6      417.63      449.94     27.83 o 
   4   7   6       31.26       24.72     12.52 o 
   5   7   6      123.08      143.91     31.49 o 
 -10   8   6       24.79       26.37     16.55 o 
  -9   8   6      123.31      126.20     20.62 o 
  -8   8   6      152.39      135.50     21.45 o 
  -7   8   6        5.08        4.82     13.40 o 
  -6   8   6      598.94      621.64     35.55 o 
  -5   8   6        0.25       -4.61     11.59 o 
  -4   8   6      147.07      166.23     20.10 o 
  -3   8   6       40.97       18.07     11.66 o 
  -2   8   6      123.21      135.47     12.98 o 
  -1   8   6       21.39       27.48      9.47 o 
   0   8   6       53.72       45.18     11.71 o 
   1   8   6       22.70       19.15      8.53 o 
   2   8   6        1.07       -8.78      7.93 o 
   3   8   6       43.91       40.86     12.09 o 
   4   8   6       11.36       10.15     11.39 o 
   5   8   6        7.37        7.17     10.46 o 
  -9   9   6        0.14        7.54     14.32 o 
  -8   9   6        9.88       21.69     15.17 o 
  -7   9   6       54.53       53.58     15.89 o 
  -6   9   6      808.63      832.44     40.86 o 
  -5   9   6       42.30       35.68     14.99 o 
  -4   9   6      229.83      218.32     22.70 o 
  -3   9   6        7.03        4.32      9.58 o 
  -2   9   6       31.52       30.95      7.85 o 
  -1   9   6       32.23       26.58      9.02 o 
   0   9   6      267.36      266.18     16.55 o 
   1   9   6       18.98        8.32      6.89 o 
   2   9   6        0.66        7.31      8.80 o 
   3   9   6        5.54       -1.62     10.05 o 
   4   9   6       19.65       17.11     12.12 o 
   5   9   6        5.89        4.32      9.84 o 
  -9  10   6        7.32        3.76     16.18 o 
  -8  10   6      646.26      710.47     39.15 o 
  -7  10   6      128.76      115.87     19.17 o 
  -6  10   6      108.36      106.35     19.26 o 
  -5  10   6      170.87      192.32     22.17 o 
  -4  10   6      152.22      161.89     20.37 o 
  -3  10   6      185.44      182.20     18.14 o 
  -2  10   6      253.49      293.11     16.97 o 
  -1  10   6      109.76      101.76      9.34 o 
   0  10   6      115.79      122.46     16.16 o 
   1  10   6       58.50       37.24     10.21 o 
   2  10   6        9.68       11.20      8.58 o 
   3  10   6       81.74       74.80     16.82 o 
   4  10   6        1.95        1.72     12.70 o 
  -9  11   6      297.70      358.67     30.11 o 
  -8  11   6      802.16      736.55     40.55 o 
  -7  11   6       40.17       46.60     15.87 o 
  -6  11   6        9.73       10.58     13.67 o 
  -5  11   6      698.51      746.65     42.51 o 
  -4  11   6       72.43       88.45     17.01 o 
  -3  11   6      517.72      551.23     27.74 o 
  -2  11   6        4.69        3.80      7.16 o 
  -1  11   6      172.39      201.98     12.17 o 
   0  11   6        0.21       -0.26      8.41 o 
   1  11   6      267.16      319.64     18.63 o 
   2  11   6       13.81       29.23     12.71 o 
   3  11   6       90.65       95.03     24.94 o 
   4  11   6      180.60      122.03     58.09 o 
  -9  12   6        7.64       -6.07     13.46 o 
  -8  12   6       53.05       53.90     16.52 o 
  -7  12   6      158.18      145.53     20.78 o 
  -6  12   6      145.66      148.42     20.45 o 
  -5  12   6       63.40       60.68     17.03 o 
  -4  12   6      768.56      782.72     38.97 o 
  -3  12   6      121.17       80.33     25.93 o 
  -2  12   6      243.00      259.99     14.70 o 
  -1  12   6       76.21       70.35      9.88 o 
   0  12   6      308.62      315.31     16.07 o 
   1  12   6       60.11       49.17     12.25 o 
   2  12   6     1819.92     1916.40     90.96 o 
   3  12   6       51.61       17.32     15.90 o 
   4  12   6       79.67       56.79     29.38 o 
  -8  13   6       83.80       76.28     18.32 o 
  -7  13   6      405.57      415.64     30.69 o 
  -6  13   6        1.05       -8.82     12.13 o 
  -5  13   6       50.95       44.87     15.93 o 
  -4  13   6        4.18        4.94     11.13 o 
  -3  13   6       34.56       22.78     11.03 o 
  -2  13   6       45.39       34.13      9.87 o 
  -1  13   6      305.11      314.45     16.35 o 
   0  13   6        3.30        1.59      6.63 o 
   1  13   6      409.07      448.74     22.98 o 
   2  13   6        2.41        1.67     13.58 o 
   3  13   6      343.31      390.74     32.67 o 
  -8  14   6       94.88       87.91     21.98 o 
  -7  14   6       15.46       20.86     18.50 o 
  -6  14   6       13.43       10.88     13.86 o 
  -5  14   6        3.57       -0.18     11.92 o 
  -4  14   6      301.21      268.94     24.65 o 
  -3  14   6        3.39        2.61      8.72 o 
  -2  14   6      324.49      296.04     16.25 o 
  -1  14   6        1.90        5.74      8.43 o 
   0  14   6        3.86       -2.64      6.94 o 
   1  14   6        2.89       -3.61      8.27 o 
   2  14   6       42.32       33.34     20.01 o 
   3  14   6      169.21      210.03     27.11 o 
  -7  15   6       21.41        6.29     15.35 o 
  -6  15   6       35.58       39.82     19.34 o 
  -5  15   6       30.73        7.62     14.02 o 
  -4  15   6      145.75      104.47     32.30 o 
  -3  15   6       72.46       75.63     11.09 o 
  -2  15   6      189.25      195.83     15.63 o 
  -1  15   6       81.99       98.86     13.01 o 
   0  15   6       74.82       82.21     17.41 o 
   1  15   6       31.74       16.17     10.78 o 
   2  15   6      113.69       97.09     47.51 o 
   3  15   6       65.82       46.54     29.97 o 
  -7  16   6        0.90        5.61     17.08 o 
  -6  16   6      456.80      435.02     37.60 o 
  -5  16   6        2.60        3.22     20.12 o 
  -4  16   6       40.96       50.05     13.57 o 
  -3  16   6       12.02        8.47      9.47 o 
  -2  16   6       20.42       18.65      9.98 o 
  -1  16   6        4.86        8.25      9.18 o 
   0  16   6      120.43      133.64     23.63 o 
   1  16   6       35.26       23.78     11.81 o 
   2  16   6        6.11       -5.42     11.84 o 
  -6  17   6      346.54      387.61     43.07 o 
  -5  17   6      487.21      556.63     40.73 o 
  -4  17   6        3.25       -7.16     12.28 o 
  -3  17   6       55.62       50.07     11.01 o 
  -2  17   6       37.51       32.20     11.66 o 
  -1  17   6      441.61      510.38     26.90 o 
   0  17   6       96.87       85.01     23.26 o 
   1  17   6      126.18      101.54     24.58 o 
  -5  18   6        2.67        3.50     19.42 o 
  -4  18   6       74.89       68.25     16.62 o 
  -3  18   6        4.85        3.08     11.20 o 
  -2  18   6      312.73      286.88     20.60 o 
  -1  18   6        8.80        7.52     12.31 o 
   0  18   6      169.64      214.37     23.31 o 
  -3  19   6      146.75      190.01     19.54 o 
  -2  19   6        0.60       -5.65     11.92 o 
  -1  19   6      198.42      217.73     21.33 o 
  -9   1   7      368.18      352.70     30.63 o 
  -8   1   7      154.16      129.94     17.34 o 
  -7   1   7        0.49        0.28     10.84 o 
  -6   1   7       57.88       70.20     14.20 o 
  -5   1   7      243.04      254.72     23.29 o 
  -4   1   7       49.83       69.82     10.23 o 
  -3   1   7        0.40       -2.79      7.75 o 
  -2   1   7      126.81      120.60     10.78 o 
  -1   1   7        1.58       -2.14      6.59 o 
   0   1   7       17.59       20.32      7.13 o 
   1   1   7        0.34       -3.19      7.10 o 
   2   1   7       43.53       28.53      8.69 o 
   3   1   7        7.81        6.59      8.01 o 
  -9   2   7        1.69       14.24     13.34 o 
  -8   2   7      150.91      157.26     22.64 o 
  -7   2   7       55.77       60.79     14.38 o 
  -6   2   7       16.45        9.86     11.94 o 
  -5   2   7      589.58      595.15     27.83 o 
  -4   2   7       75.66       87.18     12.10 o 
  -3   2   7       89.23       93.57     10.36 o 
  -2   2   7      270.28      262.27     13.56 o 
  -1   2   7       55.57       56.78     12.75 o 
   0   2   7        1.68        7.42      7.92 o 
   1   2   7      131.59      156.28     17.22 o 
   2   2   7       28.78       38.33      8.74 o 
   3   2   7      129.10      151.38     13.67 o 
  -9   3   7       80.36       94.52     16.36 o 
  -8   3   7        0.91      -10.17     12.40 o 
  -7   3   7       84.99       78.92     15.00 o 
  -6   3   7       58.15       68.41     13.86 o 
  -5   3   7      106.14      108.00     12.56 o 
  -4   3   7        9.57        7.43      8.43 o 
  -3   3   7      291.27      305.71     14.66 o 
  -2   3   7      563.14      548.97     23.46 o 
  -1   3   7       37.98       41.15     10.39 o 
   0   3   7      270.32      269.71     17.07 o 
   1   3   7      291.24      312.58     18.48 o 
   2   3   7      194.44      206.24     16.71 o 
   3   3   7      100.75      104.62     16.89 o 
  -9   4   7      148.77      140.81     18.96 o 
  -8   4   7      137.16      126.88     22.11 o 
  -7   4   7      227.49      219.36     20.42 o 
  -6   4   7      139.55      162.65     17.70 o 
  -5   4   7       25.37       27.97     10.27 o 
  -4   4   7      218.68      235.66     13.79 o 
  -3   4   7        2.38       -8.24      9.22 o 
  -2   4   7      212.31      234.35     16.63 o 
  -1   4   7      186.72      182.56     15.11 o 
   0   4   7      154.57      141.65     14.37 o 
   1   4   7        1.68       12.39      8.98 o 
   2   4   7      190.23      223.38     16.81 o 
   3   4   7      110.56      116.19     21.79 o 
  -9   5   7      113.33       93.82     17.76 o 
  -8   5   7        0.16       -9.50     11.28 o 
  -7   5   7       50.59       77.47     18.34 o 
  -6   5   7       11.09       -1.27     12.12 o 
  -5   5   7      678.16      690.49     25.15 o 
  -4   5   7        1.92       -2.90      9.43 o 
  -3   5   7       77.23       69.33     12.28 o 
  -2   5   7       78.64       62.17     11.62 o 
  -1   5   7        1.72       -2.67      8.45 o 
   0   5   7       68.80       46.51     11.86 o 
   1   5   7       81.15       67.40     14.72 o 
   2   5   7       12.90        1.61      8.87 o 
   3   5   7       17.56        4.61     12.51 o 
  -8   6   7       35.61       25.92     13.51 o 
  -7   6   7       71.12       59.39     15.17 o 
  -6   6   7       39.93       35.17     12.59 o 
  -5   6   7       15.95       29.29     10.58 o 
  -4   6   7        0.25       -4.99      9.21 o 
  -3   6   7       36.92       31.42     10.23 o 
  -2   6   7       57.88       42.29     10.49 o 
  -1   6   7       16.80       19.85      9.21 o 
   0   6   7       77.08       66.77     12.37 o 
   1   6   7        0.27        5.65      8.85 o 
   2   6   7        7.73       10.72      9.15 o 
   3   6   7       59.01       30.54     23.85 o 
  -8   7   7        5.99        0.46     15.56 o 
  -7   7   7      438.31      417.33     33.06 o 
  -6   7   7       22.67       13.36     12.47 o 
  -5   7   7      196.42      212.76     15.20 o 
  -4   7   7       45.76       51.86     12.22 o 
  -3   7   7      139.19      139.67     14.74 o 
  -2   7   7       20.05       21.42      9.79 o 
  -1   7   7      186.80      202.79     16.77 o 
   0   7   7        0.34        5.57      8.99 o 
   1   7   7       48.07       28.36     10.45 o 
   2   7   7      111.01       94.44     19.18 o 
   3   7   7        4.18       -1.75     13.29 o 
  -8   8   7      105.89      137.83     23.13 o 
  -7   8   7        1.29       19.34     21.36 o 
  -6   8   7      262.08      305.30     28.16 o 
  -5   8   7       43.50       44.52     10.02 o 
  -4   8   7      159.46      139.11     17.31 o 
  -3   8   7       32.63       22.58     10.18 o 
  -2   8   7      143.19      167.78     15.45 o 
  -1   8   7       88.26       75.42     12.07 o 
   0   8   7      191.04      209.34     16.56 o 
   1   8   7      249.26      226.63     17.33 o 
   2   8   7      231.11      277.29     24.95 o 
  -8   9   7      201.60      206.63     25.76 o 
  -7   9   7      108.47      151.10     23.02 o 
  -6   9   7      121.48      126.98     21.54 o 
  -5   9   7      100.42      108.95     20.64 o 
  -4   9   7       20.29       20.97     11.65 o 
  -3   9   7       35.09       32.86     10.71 o 
  -2   9   7       54.39       49.25     11.39 o 
  -1   9   7      107.52      102.56     17.60 o 
   0   9   7        6.03        0.15      9.31 o 
   1   9   7      301.78      320.09     20.07 o 
   2   9   7       42.86       42.51     16.81 o 
  -7  10   7        1.96       13.57     16.00 o 
  -6  10   7       21.86       35.58     15.99 o 
  -5  10   7      211.55      177.09     23.25 o 
  -4  10   7      166.71      185.55     19.32 o 
  -3  10   7       29.85       36.02     11.07 o 
  -2  10   7       16.37       16.01     10.07 o 
  -1  10   7       56.47       56.89     11.65 o 
   0  10   7      205.28      200.57     17.33 o 
   1  10   7       21.27       21.38     10.72 o 
   2  10   7       38.07       32.71     21.91 o 
  -7  11   7      229.24      200.25     25.57 o 
  -6  11   7       12.12       19.16     16.77 o 
  -5  11   7        0.44       -0.09     14.16 o 
  -4  11   7       19.46        3.74     13.38 o 
  -3  11   7      235.83      205.81     21.19 o 
  -2  11   7      187.91      207.76     17.40 o 
  -1  11   7        0.18       -1.86     10.00 o 
   0  11   7       18.16       21.34     10.58 o 
   1  11   7      182.06      181.31     17.97 o 
  -6  12   7       76.48       82.17     20.56 o 
  -5  12   7        0.24        0.57     13.19 o 
  -4  12   7        4.03        0.11     13.06 o 
  -3  12   7       34.62       35.29     11.77 o 
  -2  12   7       21.85       16.54     10.96 o 
  -1  12   7        2.12        4.53      9.72 o 
   0  12   7        1.31       -0.18      9.25 o 
   1  12   7       64.00       24.61     15.91 o 
  -6  13   7        0.10       19.82     17.08 o 
  -5  13   7       12.79       -4.63     13.10 o 
  -4  13   7        1.91       -2.56     12.86 o 
  -3  13   7       42.67       51.15     18.95 o 
  -2  13   7       64.89       62.59     12.56 o 
  -1  13   7      161.21      160.46     15.72 o 
   0  13   7        2.47        4.55      8.84 o 
  -5  14   7      210.98      213.65     25.43 o 
  -4  14   7        1.48       15.01     14.34 o 
  -3  14   7      208.57      210.77     26.11 o 
  -2  14   7      301.44      312.35     26.39 o 
  -1  14   7        2.13        5.38      9.38 o 
  -3  15   7        1.12      -10.85     14.47 o 
  -2  15   7      205.52      260.21     19.77 o 
  -6   0   8        6.07      -11.72     18.27 o 
  -5   0   8      144.85      149.17     19.88 o 
  -4   0   8        5.30      -19.48     12.99 o 
  -3   0   8      165.89      145.86     19.30 o 
  -2   0   8        3.21        8.06     11.97 o 
  -1   0   8      114.64      156.22     19.20 o 
   0   0   8       43.94       36.79     13.62 o 
  -6   1   8        1.27        6.49     13.22 o 
  -5   1   8        0.89       11.31     11.59 o 
  -4   1   8       83.42      111.83     13.36 o 
  -3   1   8       26.17       20.32     10.19 o 
  -2   1   8       35.07       46.40     12.51 o 
  -1   1   8       14.32       16.31      8.77 o 
   0   1   8       74.34       78.63     10.81 o 
  -6   2   8        6.47        0.84     11.59 o 
  -5   2   8      215.58      197.30     17.48 o 
  -4   2   8      483.18      418.54     19.86 o 
  -3   2   8      106.84       95.76     11.35 o 
  -2   2   8       38.60       33.09      9.15 o 
  -1   2   8       13.14       17.95      8.86 o 
   0   2   8       88.24       49.00     14.48 o 
  -6   3   8       39.05       34.48     15.16 o 
  -5   3   8       48.64       39.64     13.57 o 
  -4   3   8        0.81        4.59      9.85 o 
  -3   3   8       97.20       80.40     10.97 o 
  -2   3   8       86.04       66.79     10.02 o 
  -1   3   8       19.14       14.37      8.52 o 
   0   3   8        2.86       11.56     11.64 o 
  -6   4   8       72.88       76.51     17.86 o 
  -5   4   8       11.54        6.51     10.59 o 
  -4   4   8       13.01       14.69      9.71 o 
  -3   4   8       19.72       21.27      9.17 o 
  -2   4   8       16.42       29.30     10.79 o 
  -1   4   8       21.02       17.47     11.33 o 
  -5   5   8       18.35       19.40     11.68 o 
  -4   5   8       10.19       -1.27     10.04 o 
  -3   5   8        1.59        2.95     10.89 o 
  -2   5   8      232.00      251.84     22.37 o 
  -1   5   8       10.29        3.50     11.10 o 
  -5   6   8      148.40      179.09     16.36 o 
  -4   6   8       60.77       43.89     13.18 o 
  -3   6   8      272.85      260.52     23.47 o 
  -2   6   8       17.16       21.99     12.60 o 
  -1   6   8       30.77       30.31     12.22 o 
  -4   7   8       96.23       89.39     20.16 o 
  -3   7   8       31.46       18.49     12.56 o 
  -2   7   8      120.92      108.30     16.99 o 
                                                 
